# Supplementary material for: Identification of Salivary Exosome-Derived miRNAs as Potential Biomarkers of Bone Remodeling During Orthodontic Tooth Movement
Source: Int J Mol Sci. 2025 Jan 30;26(3):1228. doi: 10.3390/ijms26031228 (PMC11818790; doi:10.3390/ijms26031228)
Supplement: Supplementary file 1 [file ijms-26-01228-s001.zip]

Archive with 245 entries (192 files):
- Supplementary materials/
- Supplementary materials/.DS_Store
- Supplementary materials/Supplementary materials.zip
- Supplementary materials/Table S1/
- Supplementary materials/Table S1/.DS_Store
- Supplementary materials/Table S1/Tables API, SBI, PSI/
- Supplementary materials/Table S1/Tables API, SBI, PSI/.DS_Store
- Supplementary materials/Table S1/Tables API, SBI, PSI/Sample _1/
- Supplementary materials/Table S1/Tables API, SBI, PSI/Sample _10/
- Supplementary materials/Table S1/Tables API, SBI, PSI/Sample _10/API.pdf
- Supplementary materials/Table S1/Tables API, SBI, PSI/Sample _10/Befund.pdf
- Supplementary materials/Table S1/Tables API, SBI, PSI/Sample _10/Ergebnisse_PSI.pdf
- Supplementary materials/Table S1/Tables API, SBI, PSI/Sample _10/SBI.pdf
- Supplementary materials/Table S1/Tables API, SBI, PSI/Sample _11/
- Supplementary materials/Table S1/Tables API, SBI, PSI/Sample _11/API.pdf
- Supplementary materials/Table S1/Tables API, SBI, PSI/Sample _11/Befund.pdf
- Supplementary materials/Table S1/Tables API, SBI, PSI/Sample _11/Ergebnisse_PSI.pdf
- Supplementary materials/Table S1/Tables API, SBI, PSI/Sample _11/SBI.pdf
- Supplementary materials/Table S1/Tables API, SBI, PSI/Sample _12/
- Supplementary materials/Table S1/Tables API, SBI, PSI/Sample _12/.DS_Store
- Supplementary materials/Table S1/Tables API, SBI, PSI/Sample _12/API.pdf
- Supplementary materials/Table S1/Tables API, SBI, PSI/Sample _12/Befund.pdf
- Supplementary materials/Table S1/Tables API, SBI, PSI/Sample _12/Ergebnisse_PSI.pdf
- Supplementary materials/Table S1/Tables API, SBI, PSI/Sample _12/SBI.pdf
- Supplementary materials/Table S1/Tables API, SBI, PSI/Sample _13/
- Supplementary materials/Table S1/Tables API, SBI, PSI/Sample _13/API.pdf
- Supplementary materials/Table S1/Tables API, SBI, PSI/Sample _13/Befund.pdf
- Supplementary materials/Table S1/Tables API, SBI, PSI/Sample _13/Ergebnisse_PSI.pdf
- Supplementary materials/Table S1/Tables API, SBI, PSI/Sample _13/SBI.pdf
- Supplementary materials/Table S1/Tables API, SBI, PSI/Sample _14/
- Supplementary materials/Table S1/Tables API, SBI, PSI/Sample _14/API.pdf
- Supplementary materials/Table S1/Tables API, SBI, PSI/Sample _14/Befund.pdf
- Supplementary materials/Table S1/Tables API, SBI, PSI/Sample _14/Ergebnisse_PSI.pdf
- Supplementary materials/Table S1/Tables API, SBI, PSI/Sample _14/SBI.pdf
- Supplementary materials/Table S1/Tables API, SBI, PSI/Sample _15/
- Supplementary materials/Table S1/Tables API, SBI, PSI/Sample _15/API.pdf
- Supplementary materials/Table S1/Tables API, SBI, PSI/Sample _15/Befund.pdf
- Supplementary materials/Table S1/Tables API, SBI, PSI/Sample _15/Ergebnisse_PSI.pdf
- Supplementary materials/Table S1/Tables API, SBI, PSI/Sample _15/SBI.pdf
- Supplementary materials/Table S1/Tables API, SBI, PSI/Sample _16/
- Supplementary materials/Table S1/Tables API, SBI, PSI/Sample _16/API.pdf
- Supplementary materials/Table S1/Tables API, SBI, PSI/Sample _16/Befund.pdf
- Supplementary materials/Table S1/Tables API, SBI, PSI/Sample _16/Ergebnisse_PSI.pdf
- Supplementary materials/Table S1/Tables API, SBI, PSI/Sample _16/SBI.pdf
- Supplementary materials/Table S1/Tables API, SBI, PSI/Sample _1/.DS_Store
- Supplementary materials/Table S1/Tables API, SBI, PSI/Sample _1/API.pdf
- Supplementary materials/Table S1/Tables API, SBI, PSI/Sample _1/Befund.pdf
- Supplementary materials/Table S1/Tables API, SBI, PSI/Sample _1/Ergebnisse_PSI.pdf
- Supplementary materials/Table S1/Tables API, SBI, PSI/Sample _1/SBI.pdf
- Supplementary materials/Table S1/Tables API, SBI, PSI/Sample _2/
- Supplementary materials/Table S1/Tables API, SBI, PSI/Sample _2/API.pdf
- Supplementary materials/Table S1/Tables API, SBI, PSI/Sample _2/Befund.pdf
- Supplementary materials/Table S1/Tables API, SBI, PSI/Sample _2/Ergebnisse_PSI.pdf
- Supplementary materials/Table S1/Tables API, SBI, PSI/Sample _2/SBI.pdf
- Supplementary materials/Table S1/Tables API, SBI, PSI/Sample _3/
- Supplementary materials/Table S1/Tables API, SBI, PSI/Sample _3/API.pdf
- Supplementary materials/Table S1/Tables API, SBI, PSI/Sample _3/Befund.pdf
- Supplementary materials/Table S1/Tables API, SBI, PSI/Sample _3/Ergebnisse_PSI.pdf
- Supplementary materials/Table S1/Tables API, SBI, PSI/Sample _3/SBI.pdf
- Supplementary materials/Table S1/Tables API, SBI, PSI/Sample _4/
- Supplementary materials/Table S1/Tables API, SBI, PSI/Sample _4/API.pdf
- Supplementary materials/Table S1/Tables API, SBI, PSI/Sample _4/Befund.pdf
- Supplementary materials/Table S1/Tables API, SBI, PSI/Sample _4/Ergebnisse_PSI.pdf
- Supplementary materials/Table S1/Tables API, SBI, PSI/Sample _4/SBI.pdf
- Supplementary materials/Table S1/Tables API, SBI, PSI/Sample _5/
- Supplementary materials/Table S1/Tables API, SBI, PSI/Sample _5/API.pdf
- Supplementary materials/Table S1/Tables API, SBI, PSI/Sample _5/Befund.pdf
- Supplementary materials/Table S1/Tables API, SBI, PSI/Sample _5/Ergebnisse_PSI.pdf
- Supplementary materials/Table S1/Tables API, SBI, PSI/Sample _5/SBI.pdf
- Supplementary materials/Table S1/Tables API, SBI, PSI/Sample _6/
- Supplementary materials/Table S1/Tables API, SBI, PSI/Sample _6/API.pdf
- Supplementary materials/Table S1/Tables API, SBI, PSI/Sample _6/Befund.pdf
- Supplementary materials/Table S1/Tables API, SBI, PSI/Sample _6/Ergebnisse_PSI.pdf
- Supplementary materials/Table S1/Tables API, SBI, PSI/Sample _6/SBI.pdf
- Supplementary materials/Table S1/Tables API, SBI, PSI/Sample _7/
- Supplementary materials/Table S1/Tables API, SBI, PSI/Sample _7/API.pdf
- Supplementary materials/Table S1/Tables API, SBI, PSI/Sample _7/Befund.pdf
- Supplementary materials/Table S1/Tables API, SBI, PSI/Sample _7/Ergebnisse_PSI.pdf
- Supplementary materials/Table S1/Tables API, SBI, PSI/Sample _7/SBI.pdf
- Supplementary materials/Table S1/Tables API, SBI, PSI/Sample _8/
- Supplementary materials/Table S1/Tables API, SBI, PSI/Sample _8/API.pdf
- Supplementary materials/Table S1/Tables API, SBI, PSI/Sample _8/Befund.pdf
- Supplementary materials/Table S1/Tables API, SBI, PSI/Sample _8/Ergebnisse_PSI.pdf
- Supplementary materials/Table S1/Tables API, SBI, PSI/Sample _8/SBI.pdf
- Supplementary materials/Table S1/Tables API, SBI, PSI/Sample _9/
- Supplementary materials/Table S1/Tables API, SBI, PSI/Sample _9/API.pdf
- Supplementary materials/Table S1/Tables API, SBI, PSI/Sample _9/Befund.pdf
- Supplementary materials/Table S1/Tables API, SBI, PSI/Sample _9/Ergebnisse_PSI.pdf
- Supplementary materials/Table S1/Tables API, SBI, PSI/Sample _9/SBI.pdf
- Supplementary materials/Table S2/
- Supplementary materials/Table S2/.DS_Store
- Supplementary materials/Table S2/Power Analysis/
- Supplementary materials/Table S2/Power Analysis/.Rhistory
- Supplementary materials/Table S2/Power Analysis/pwr.R
- Supplementary materials/Table S3/
- Supplementary materials/Table S3/.DS_Store
- Supplementary materials/Table S3/CPM_table_after_mirna_filtering_and_TMM_normalization.tsv
- Supplementary materials/Table S3/Tables Bioinformatic-Analysis_/
- Supplementary materials/Table S3/Tables Bioinformatic-Analysis_/.DS_Store
- Supplementary materials/Table S3/Tables Bioinformatic-Analysis_/code/
- Supplementary materials/Table S3/Tables Bioinformatic-Analysis_/code/.Rhistory
- Supplementary materials/Table S3/Tables Bioinformatic-Analysis_/code/03_saliva_mirnas_analysis_limma_v2.Rmd
- Supplementary materials/Table S3/Tables Bioinformatic-Analysis_/input/
- Supplementary materials/Table S3/Tables Bioinformatic-Analysis_/input/.DS_Store
- Supplementary materials/Table S3/Tables Bioinformatic-Analysis_/input/.Rhistory
- Supplementary materials/Table S3/Tables Bioinformatic-Analysis_/input/log2CPM_table.tsv
- Supplementary materials/Table S3/Tables Bioinformatic-Analysis_/input/metadata.tsv
- Supplementary materials/Table S3/Tables Bioinformatic-Analysis_/output/
- Supplementary materials/Table S3/Tables Bioinformatic-Analysis_/output/.DS_Store
- Supplementary materials/Table S3/Tables Bioinformatic-Analysis_/output/d30_vs_d0.tsv
- Supplementary materials/Table S3/Tables Bioinformatic-Analysis_/output/d30_vs_d7.tsv
- Supplementary materials/Table S3/Tables Bioinformatic-Analysis_/output/d7_vs_d0.tsv
- __MACOSX/
- __MACOSX/Supplementary materials/
- __MACOSX/Supplementary materials/._.DS_Store
- __MACOSX/Supplementary materials/Table S1/
- __MACOSX/Supplementary materials/Table S1/._.DS_Store
- __MACOSX/Supplementary materials/Table S1/._Tables API, SBI, PSI
- __MACOSX/Supplementary materials/Table S1/Tables API, SBI, PSI/
- __MACOSX/Supplementary materials/Table S1/Tables API, SBI, PSI/._.DS_Store
- __MACOSX/Supplementary materials/Table S1/Tables API, SBI, PSI/._Sample _1
- __MACOSX/Supplementary materials/Table S1/Tables API, SBI, PSI/._Sample _10
- __MACOSX/Supplementary materials/Table S1/Tables API, SBI, PSI/._Sample _11
- __MACOSX/Supplementary materials/Table S1/Tables API, SBI, PSI/._Sample _12
- __MACOSX/Supplementary materials/Table S1/Tables API, SBI, PSI/._Sample _13
- __MACOSX/Supplementary materials/Table S1/Tables API, SBI, PSI/._Sample _14
- __MACOSX/Supplementary materials/Table S1/Tables API, SBI, PSI/._Sample _15
- __MACOSX/Supplementary materials/Table S1/Tables API, SBI, PSI/._Sample _16
- __MACOSX/Supplementary materials/Table S1/Tables API, SBI, PSI/._Sample _2
- __MACOSX/Supplementary materials/Table S1/Tables API, SBI, PSI/._Sample _3
- __MACOSX/Supplementary materials/Table S1/Tables API, SBI, PSI/._Sample _4
- __MACOSX/Supplementary materials/Table S1/Tables API, SBI, PSI/._Sample _5
- __MACOSX/Supplementary materials/Table S1/Tables API, SBI, PSI/._Sample _6
- __MACOSX/Supplementary materials/Table S1/Tables API, SBI, PSI/._Sample _7
- __MACOSX/Supplementary materials/Table S1/Tables API, SBI, PSI/._Sample _8
- __MACOSX/Supplementary materials/Table S1/Tables API, SBI, PSI/._Sample _9
- __MACOSX/Supplementary materials/Table S1/Tables API, SBI, PSI/Sample _1/
- __MACOSX/Supplementary materials/Table S1/Tables API, SBI, PSI/Sample _10/
- __MACOSX/Supplementary materials/Table S1/Tables API, SBI, PSI/Sample _10/._API.pdf
- __MACOSX/Supplementary materials/Table S1/Tables API, SBI, PSI/Sample _10/._Befund.pdf
- __MACOSX/Supplementary materials/Table S1/Tables API, SBI, PSI/Sample _10/._Ergebnisse_PSI.pdf
- __MACOSX/Supplementary materials/Table S1/Tables API, SBI, PSI/Sample _10/._SBI.pdf
- __MACOSX/Supplementary materials/Table S1/Tables API, SBI, PSI/Sample _11/
- __MACOSX/Supplementary materials/Table S1/Tables API, SBI, PSI/Sample _11/._API.pdf
- __MACOSX/Supplementary materials/Table S1/Tables API, SBI, PSI/Sample _11/._Befund.pdf
- __MACOSX/Supplementary materials/Table S1/Tables API, SBI, PSI/Sample _11/._Ergebnisse_PSI.pdf
- __MACOSX/Supplementary materials/Table S1/Tables API, SBI, PSI/Sample _11/._SBI.pdf
- __MACOSX/Supplementary materials/Table S1/Tables API, SBI, PSI/Sample _12/
- __MACOSX/Supplementary materials/Table S1/Tables API, SBI, PSI/Sample _12/._.DS_Store
- __MACOSX/Supplementary materials/Table S1/Tables API, SBI, PSI/Sample _12/._API.pdf
- __MACOSX/Supplementary materials/Table S1/Tables API, SBI, PSI/Sample _12/._Befund.pdf
- __MACOSX/Supplementary materials/Table S1/Tables API, SBI, PSI/Sample _12/._Ergebnisse_PSI.pdf
- __MACOSX/Supplementary materials/Table S1/Tables API, SBI, PSI/Sample _12/._SBI.pdf
- __MACOSX/Supplementary materials/Table S1/Tables API, SBI, PSI/Sample _13/
- __MACOSX/Supplementary materials/Table S1/Tables API, SBI, PSI/Sample _13/._API.pdf
- __MACOSX/Supplementary materials/Table S1/Tables API, SBI, PSI/Sample _13/._Befund.pdf
- __MACOSX/Supplementary materials/Table S1/Tables API, SBI, PSI/Sample _13/._Ergebnisse_PSI.pdf
- __MACOSX/Supplementary materials/Table S1/Tables API, SBI, PSI/Sample _13/._SBI.pdf
- __MACOSX/Supplementary materials/Table S1/Tables API, SBI, PSI/Sample _14/
- __MACOSX/Supplementary materials/Table S1/Tables API, SBI, PSI/Sample _14/._API.pdf
- __MACOSX/Supplementary materials/Table S1/Tables API, SBI, PSI/Sample _14/._Befund.pdf
- __MACOSX/Supplementary materials/Table S1/Tables API, SBI, PSI/Sample _14/._Ergebnisse_PSI.pdf
- __MACOSX/Supplementary materials/Table S1/Tables API, SBI, PSI/Sample _14/._SBI.pdf
- __MACOSX/Supplementary materials/Table S1/Tables API, SBI, PSI/Sample _15/
- __MACOSX/Supplementary materials/Table S1/Tables API, SBI, PSI/Sample _15/._API.pdf
- __MACOSX/Supplementary materials/Table S1/Tables API, SBI, PSI/Sample _15/._Befund.pdf
- __MACOSX/Supplementary materials/Table S1/Tables API, SBI, PSI/Sample _15/._Ergebnisse_PSI.pdf
- __MACOSX/Supplementary materials/Table S1/Tables API, SBI, PSI/Sample _15/._SBI.pdf
- __MACOSX/Supplementary materials/Table S1/Tables API, SBI, PSI/Sample _16/
- __MACOSX/Supplementary materials/Table S1/Tables API, SBI, PSI/Sample _16/._API.pdf
- __MACOSX/Supplementary materials/Table S1/Tables API, SBI, PSI/Sample _16/._Befund.pdf
- __MACOSX/Supplementary materials/Table S1/Tables API, SBI, PSI/Sample _16/._Ergebnisse_PSI.pdf
- __MACOSX/Supplementary materials/Table S1/Tables API, SBI, PSI/Sample _16/._SBI.pdf
- __MACOSX/Supplementary materials/Table S1/Tables API, SBI, PSI/Sample _1/._.DS_Store
- __MACOSX/Supplementary materials/Table S1/Tables API, SBI, PSI/Sample _1/._API.pdf
- __MACOSX/Supplementary materials/Table S1/Tables API, SBI, PSI/Sample _1/._Befund.pdf
- __MACOSX/Supplementary materials/Table S1/Tables API, SBI, PSI/Sample _1/._Ergebnisse_PSI.pdf
- __MACOSX/Supplementary materials/Table S1/Tables API, SBI, PSI/Sample _1/._SBI.pdf
- __MACOSX/Supplementary materials/Table S1/Tables API, SBI, PSI/Sample _2/
- __MACOSX/Supplementary materials/Table S1/Tables API, SBI, PSI/Sample _2/._API.pdf
- __MACOSX/Supplementary materials/Table S1/Tables API, SBI, PSI/Sample _2/._Befund.pdf
- __MACOSX/Supplementary materials/Table S1/Tables API, SBI, PSI/Sample _2/._Ergebnisse_PSI.pdf
- __MACOSX/Supplementary materials/Table S1/Tables API, SBI, PSI/Sample _2/._SBI.pdf
- __MACOSX/Supplementary materials/Table S1/Tables API, SBI, PSI/Sample _3/
- __MACOSX/Supplementary materials/Table S1/Tables API, SBI, PSI/Sample _3/._API.pdf
- __MACOSX/Supplementary materials/Table S1/Tables API, SBI, PSI/Sample _3/._Befund.pdf
- __MACOSX/Supplementary materials/Table S1/Tables API, SBI, PSI/Sample _3/._Ergebnisse_PSI.pdf
- __MACOSX/Supplementary materials/Table S1/Tables API, SBI, PSI/Sample _3/._SBI.pdf
- __MACOSX/Supplementary materials/Table S1/Tables API, SBI, PSI/Sample _4/
- __MACOSX/Supplementary materials/Table S1/Tables API, SBI, PSI/Sample _4/._API.pdf
- __MACOSX/Supplementary materials/Table S1/Tables API, SBI, PSI/Sample _4/._Befund.pdf
- __MACOSX/Supplementary materials/Table S1/Tables API, SBI, PSI/Sample _4/._Ergebnisse_PSI.pdf
- __MACOSX/Supplementary materials/Table S1/Tables API, SBI, PSI/Sample _4/._SBI.pdf
- __MACOSX/Supplementary materials/Table S1/Tables API, SBI, PSI/Sample _5/
- __MACOSX/Supplementary materials/Table S1/Tables API, SBI, PSI/Sample _5/._API.pdf
- __MACOSX/Supplementary materials/Table S1/Tables API, SBI, PSI/Sample _5/._Befund.pdf
- __MACOSX/Supplementary materials/Table S1/Tables API, SBI, PSI/Sample _5/._Ergebnisse_PSI.pdf
- __MACOSX/Supplementary materials/Table S1/Tables API, SBI, PSI/Sample _5/._SBI.pdf
- __MACOSX/Supplementary materials/Table S1/Tables API, SBI, PSI/Sample _6/
- __MACOSX/Supplementary materials/Table S1/Tables API, SBI, PSI/Sample _6/._API.pdf
- __MACOSX/Supplementary materials/Table S1/Tables API, SBI, PSI/Sample _6/._Befund.pdf
- __MACOSX/Supplementary materials/Table S1/Tables API, SBI, PSI/Sample _6/._Ergebnisse_PSI.pdf
- __MACOSX/Supplementary materials/Table S1/Tables API, SBI, PSI/Sample _6/._SBI.pdf
- __MACOSX/Supplementary materials/Table S1/Tables API, SBI, PSI/Sample _7/
- __MACOSX/Supplementary materials/Table S1/Tables API, SBI, PSI/Sample _7/._API.pdf
- __MACOSX/Supplementary materials/Table S1/Tables API, SBI, PSI/Sample _7/._Befund.pdf
- __MACOSX/Supplementary materials/Table S1/Tables API, SBI, PSI/Sample _7/._Ergebnisse_PSI.pdf
- __MACOSX/Supplementary materials/Table S1/Tables API, SBI, PSI/Sample _7/._SBI.pdf
- __MACOSX/Supplementary materials/Table S1/Tables API, SBI, PSI/Sample _8/
- __MACOSX/Supplementary materials/Table S1/Tables API, SBI, PSI/Sample _8/._API.pdf
- __MACOSX/Supplementary materials/Table S1/Tables API, SBI, PSI/Sample _8/._Befund.pdf
- __MACOSX/Supplementary materials/Table S1/Tables API, SBI, PSI/Sample _8/._Ergebnisse_PSI.pdf
- __MACOSX/Supplementary materials/Table S1/Tables API, SBI, PSI/Sample _8/._SBI.pdf
- __MACOSX/Supplementary materials/Table S1/Tables API, SBI, PSI/Sample _9/
- __MACOSX/Supplementary materials/Table S1/Tables API, SBI, PSI/Sample _9/._API.pdf
- __MACOSX/Supplementary materials/Table S1/Tables API, SBI, PSI/Sample _9/._Befund.pdf
- __MACOSX/Supplementary materials/Table S1/Tables API, SBI, PSI/Sample _9/._Ergebnisse_PSI.pdf
- __MACOSX/Supplementary materials/Table S1/Tables API, SBI, PSI/Sample _9/._SBI.pdf
- __MACOSX/Supplementary materials/Table S2/
- __MACOSX/Supplementary materials/Table S2/._.DS_Store
- __MACOSX/Supplementary materials/Table S2/Power Analysis/
- __MACOSX/Supplementary materials/Table S2/Power Analysis/._.Rhistory
- __MACOSX/Supplementary materials/Table S2/Power Analysis/._pwr.R
- __MACOSX/Supplementary materials/Table S3/
- __MACOSX/Supplementary materials/Table S3/._.DS_Store
- __MACOSX/Supplementary materials/Table S3/._CPM_table_after_mirna_filtering_and_TMM_normalization.tsv
- __MACOSX/Supplementary materials/Table S3/._Tables Bioinformatic-Analysis_
- __MACOSX/Supplementary materials/Table S3/Tables Bioinformatic-Analysis_/
- __MACOSX/Supplementary materials/Table S3/Tables Bioinformatic-Analysis_/._.DS_Store
- __MACOSX/Supplementary materials/Table S3/Tables Bioinformatic-Analysis_/._code
- __MACOSX/Supplementary materials/Table S3/Tables Bioinformatic-Analysis_/._input
- __MACOSX/Supplementary materials/Table S3/Tables Bioinformatic-Analysis_/._output
- __MACOSX/Supplementary materials/Table S3/Tables Bioinformatic-Analysis_/code/
- __MACOSX/Supplementary materials/Table S3/Tables Bioinformatic-Analysis_/code/._.Rhistory
- __MACOSX/Supplementary materials/Table S3/Tables Bioinformatic-Analysis_/code/._03_saliva_mirnas_analysis_limma_v2.Rmd
- __MACOSX/Supplementary materials/Table S3/Tables Bioinformatic-Analysis_/input/
- __MACOSX/Supplementary materials/Table S3/Tables Bioinformatic-Analysis_/input/._.DS_Store
- __MACOSX/Supplementary materials/Table S3/Tables Bioinformatic-Analysis_/input/._.Rhistory
- __MACOSX/Supplementary materials/Table S3/Tables Bioinformatic-Analysis_/input/._log2CPM_table.tsv
- __MACOSX/Supplementary materials/Table S3/Tables Bioinformatic-Analysis_/input/._metadata.tsv
- __MACOSX/Supplementary materials/Table S3/Tables Bioinformatic-Analysis_/output/
- __MACOSX/Supplementary materials/Table S3/Tables Bioinformatic-Analysis_/output/._.DS_Store
- __MACOSX/Supplementary materials/Table S3/Tables Bioinformatic-Analysis_/output/._d30_vs_d0.tsv
- __MACOSX/Supplementary materials/Table S3/Tables Bioinformatic-Analysis_/output/._d30_vs_d7.tsv
- __MACOSX/Supplementary materials/Table S3/Tables Bioinformatic-Analysis_/output/._d7_vs_d0.tsv
