# Supplementary material for: Identification of Salivary Exosome-Derived miRNAs as Potential Biomarkers of Bone Remodeling During Orthodontic Tooth Movement
Source: Int J Mol Sci. 2025 Jan 30;26(3):1228. doi: 10.3390/ijms26031228 (PMC11818790; doi:10.3390/ijms26031228)
Supplement: Supplementary file 1 [file ijms-26-01228-s001.zip › Supplementary materials/Table S2/Power Analysis/pwr.R]

### Install and load the pwr package (if not already installed)
if (!requireNamespace("pwr", quietly = TRUE)) {
  install.packages("pwr")
}
library(pwr)

# Define the parameters for the power analysis
effect_size <- 0.30  # Medium effect size (f = 0.30), commonly used for repeated measures analysis
alpha_level <- 0.05  # Significance level (alpha), standard for hypothesis testing
power <- 0.40        # Desired power (40%), which may be acceptable for exploratory studies

# Perform power analysis for a repeated measures design (ANOVA)
# k = 3 represents the three different time points (Day 0, Day 7, and Day 40)
sample_size_result <- pwr.anova.test(k = 3,     # Number of time points
                                     f = effect_size, # Effect size (f)
                                     sig.level = alpha_level, # Significance level
                                     power = power)  # Desired power

# Print the required sample size
cat("Sample size required for each group:", round(sample_size_result$n), "\n")
cat("Estimated Power:", sample_size_result$power, "\n")
