# Supplementary material for: Identification of Salivary Exosome-Derived miRNAs as Potential Biomarkers of Bone Remodeling During Orthodontic Tooth Movement
Source: Int J Mol Sci. 2025 Jan 30;26(3):1228. doi: 10.3390/ijms26031228 (PMC11818790; doi:10.3390/ijms26031228)
Supplement: Supplementary file 1 [file ijms-26-01228-s001.zip › Supplementary materials/Table S3/CPM_table_after_mirna_filtering_and_TMM_normalization.tsv]

hsa.let.7a.5p	hsa.let.7b.5p	hsa.let.7c.5p	hsa.let.7d.5p	hsa.let.7e.5p	hsa.let.7f.5p	hsa.miR.15a.5p	hsa.miR.16.5p	hsa.miR.17.5p	hsa.miR.17.3p	hsa.miR.18a.5p	hsa.miR.20a.5p	hsa.miR.21.5p	hsa.miR.22.5p	hsa.miR.22.3p	hsa.miR.23a.3p	hsa.miR.24.3p	hsa.miR.25.3p	hsa.miR.26a.5p	hsa.miR.26b.5p	hsa.miR.27a.5p	hsa.miR.27a.3p	hsa.miR.28.5p	hsa.miR.28.3p	hsa.miR.29a.3p	hsa.miR.30a.5p	hsa.miR.30a.3p	hsa.miR.31.5p	hsa.miR.32.3p	hsa.miR.92a.1.5p	hsa.miR.92a.3p	hsa.miR.93.5p	hsa.miR.95.3p	hsa.miR.98.5p	hsa.miR.99a.5p	hsa.miR.29b.3p	hsa.miR.103a.3p	hsa.miR.107	hsa.miR.197.3p	hsa.miR.199a.3p	hsa.miR.148a.3p	hsa.miR.30c.5p	hsa.miR.30c.2.3p	hsa.miR.30d.5p	hsa.miR.7.5p	hsa.miR.34a.5p	hsa.miR.181a.5p	hsa.miR.181a.2.3p	hsa.miR.181b.5p	hsa.miR.182.5p
Saliva_a_1	308464.45	91705.09	34289.91	5706.37	7608.49	82442.57	320.47	54717.06	248.1	41.35	0	599.58	2935.89	20.68	609.92	785.66	899.37	248.1	82525.28	4383.15	51.69	537.56	382.49	496.21	2284.62	2336.3	3018.59	527.22	134.39	10.34	113.71	5530.63	113.71	3814.58	372.15	1106.13	2036.51	289.45	103.38	413.51	330.8	134.39	103.38	1933.14	320.47	434.18	630.6	10.34	206.75
Saliva_a_10	302959.53	86304.42	26128.53	6459.15	7699.89	60796.26	255.45	80246.69	255.45	0	72.98	510.89	1021.79	0	401.42	437.91	948.8	145.97	66452.58	4233.11	255.45	802.83	656.86	620.37	1350.22	1350.22	2408.5	364.92	182.46	36.49	36.49	5948.25	291.94	4087.14	109.48	875.82	2335.51	364.92	72.98	401.42	182.46	72.98	72.98	693.35	364.92	182.46	364.92	0	218.95
Saliva_a_11	346666.13	95893.85	30761.05	6398.94	10591.35	76546.58	190.56	56106.07	80.24	50.15	50.15	451.34	1715.08	40.12	491.45	351.04	882.61	180.53	61040.68	3721.01	250.74	471.4	391.16	270.8	1594.72	1343.98	1935.73	461.37	180.53	40.12	80.24	4192.41	230.68	3590.63	110.33	1273.77	1925.7	180.53	30.09	150.45	471.4	60.18	60.18	712.11	190.56	310.92	361.07	30.09	40.12
Saliva_a_12	78570.6	38390.49	12469.69	4676.13	1789.63	28230	2828.77	221683.41	288.65	57.73	461.84	3406.07	6985.34	173.19	1443.25	2886.5	3694.72	1154.6	107146.98	4907.05	0	4560.67	230.92	346.38	5137.97	1443.25	346.38	635.03	346.38	0	346.38	15413.92	404.11	2020.55	0	1039.14	2655.58	1039.14	346.38	1327.79	404.11	404.11	0	1789.63	346.38	1096.87	1962.82	0	346.38
Saliva_a_13	222344.91	62216.91	22489.13	7526.42	7075.74	72515.04	676.03	66025.19	247.88	135.21	90.14	1014.04	3470.27	90.14	878.83	1284.45	1419.65	450.68	125064.79	6039.16	1374.59	1464.72	788.7	811.23	3853.35	2704.1	2321.02	608.42	383.08	0	405.62	6557.45	90.14	2974.51	225.34	1802.74	4213.89	653.49	112.67	247.88	653.49	157.74	135.21	2411.16	405.62	923.9	1442.19	112.67	157.74
Saliva_a_14	213654.33	63906.88	20012.08	8619.74	6231.47	63797.08	494.13	72636.43	109.81	192.16	0	1152.96	2552.98	27.45	878.45	466.67	1317.67	384.32	142472.82	7274.62	274.51	960.8	301.97	301.97	3541.23	2607.88	2717.69	1015.7	192.16	137.26	301.97	6286.37	247.06	2635.34	219.61	1784.34	3156.91	411.77	164.71	494.13	356.87	54.9	164.71	1811.79	411.77	494.13	1070.61	0	54.9
Saliva_a_16	330546.99	105582.9	33907.09	7982.29	7958.75	71722.9	376.75	56205.7	23.55	70.64	47.09	682.85	2331.11	47.09	518.02	211.92	1153.78	306.11	58842.92	3531.99	47.09	847.68	518.02	588.66	1247.97	1483.43	2566.58	800.58	211.92	141.28	0	3696.81	635.76	4191.29	94.19	894.77	2802.04	824.13	47.09	141.28	353.2	47.09	259.01	871.22	117.73	565.12	423.84	47.09	70.64
Saliva_a_2	318956.39	94040.63	27534.42	6912.49	8452.87	77847.31	288.82	44767.5	77.02	211.8	0	481.37	1463.37	0	616.15	404.35	500.63	96.27	99123.9	3793.2	134.78	192.55	481.37	577.65	1771.45	1848.46	4082.03	500.63	96.27	96.27	134.78	4159.04	404.35	4082.03	211.8	1925.48	1309.33	327.33	96.27	269.57	115.53	77.02	134.78	1001.25	327.33	269.57	654.66	0	38.51
Saliva_a_3	195633.53	31907.53	11015.1	12383.75	10767.76	110118.07	346.28	180759.84	313.3	131.92	412.24	1385.13	692.57	16.49	214.37	692.57	857.46	610.12	60335.73	2588.88	49.47	626.61	148.41	461.71	1253.22	115.43	230.86	692.57	164.9	131.92	972.89	14659.32	65.96	12235.34	82.45	676.08	3528.79	659.59	263.83	1583.01	49.47	65.96	16.49	395.75	527.67	148.41	1896.31	16.49	296.81
Saliva_a_4	284162.41	88478.18	30180.89	8061.34	6144.32	70241.84	344.08	54168.31	49.15	147.46	49.15	344.08	2359.42	0	884.78	1769.56	983.09	294.93	68865.51	2162.8	0	1032.25	245.77	835.63	2850.96	2211.95	2703.5	294.93	344.08	0	245.77	5947.7	147.46	2900.12	786.47	1474.64	2015.34	245.77	491.55	147.46	639.01	835.63	196.62	1966.18	98.31	245.77	737.32	196.62	147.46
Saliva_a_5	342264.33	95679.92	32283.97	6142.09	6760.64	79022.47	75.96	39717.42	97.67	54.26	43.41	477.48	1334.77	32.56	401.51	271.29	705.36	130.22	75951.43	2843.16	238.74	336.4	227.89	585.99	1899.06	2723.79	3331.49	466.63	195.33	32.56	141.07	3613.63	108.52	3863.22	314.7	987.51	1562.65	141.07	141.07	54.26	477.48	249.59	119.37	1247.95	260.44	401.51	542.59	21.7	54.26
Saliva_a_6	298760.67	87371.46	29637.18	7882.23	7385.04	83539.48	339.54	54969.44	97.01	48.51	24.25	400.17	1612.82	0	509.31	436.55	1188.4	121.27	82363.21	3007.37	206.15	509.31	388.05	848.86	2764.84	2752.72	2776.97	642.7	206.15	0	24.25	4971.87	388.05	2958.87	84.89	2049.38	2473.81	254.66	36.38	218.28	424.43	84.89	133.39	1249.03	472.93	388.05	412.3	0	60.63
Saliva_a_7	149810.95	78998.57	17179.99	7965.93	1945.6	45996.84	624.06	131823.35	367.09	146.84	110.13	1174.7	2165.85	73.42	697.48	1725.34	1908.89	513.93	71399.73	2973.46	256.97	1578.5	220.26	1651.92	2239.27	1468.37	1578.5	587.35	110.13	0	183.55	13729.31	624.06	3046.88	256.97	991.15	3854.48	917.73	660.77	624.06	110.13	403.8	146.84	1321.54	1064.57	367.09	844.32	146.84	256.97
Saliva_a_9	350761.2	98066.45	31475.72	5750.64	11195.69	92649.18	83.34	42810.31	111.12	83.34	0	250.03	972.33	55.56	555.62	388.93	1166.8	277.81	60645.63	3528.17	277.81	444.49	527.84	638.96	1166.8	1472.39	2166.91	444.49	83.34	111.12	111.12	2333.59	111.12	3861.54	166.69	722.3	805.65	111.12	0	55.56	638.96	27.78	194.47	805.65	55.56	222.25	694.52	0	111.12
Saliva_b_1	336611.76	101701.29	39996.85	6172.19	8366.55	75814.8	69.94	37741.29	174.85	52.45	17.48	262.27	1468.74	52.45	559.52	463.35	804.31	174.85	71058.89	2954.96	104.91	629.46	559.52	577	1049.1	2054.48	2771.37	1022.87	314.73	69.94	52.45	4152.68	166.11	4546.09	271.02	1084.07	1320.11	174.85	43.71	262.27	367.18	78.68	96.17	1346.34	52.45	192.33	611.97	43.71	131.14
Saliva_b_10	351784.98	97769.25	30000.38	6451.49	9084.75	75160.82	75.24	53586.88	131.66	112.85	18.81	601.89	1316.63	56.43	564.27	338.56	978.07	150.47	62464.73	3780.61	75.24	357.37	300.94	319.75	1260.2	2238.27	2764.92	470.23	94.05	18.81	56.43	4909.15	94.05	4006.32	75.24	827.6	1166.16	150.47	18.81	150.47	357.37	18.81	94.05	620.7	244.52	225.71	432.61	56.43	169.28
Saliva_b_11	321878.24	86798.51	29333.2	7196.11	10343.76	90691.65	238.14	54721.47	72.48	31.06	41.42	559.12	1832.68	31.06	590.18	320.98	828.33	124.25	69538.21	3313.32	93.19	538.41	331.33	621.25	2702.42	2619.59	2805.96	600.54	207.08	20.71	155.31	4100.23	82.83	3696.42	134.6	1573.82	1811.97	258.85	10.35	51.77	797.27	144.96	238.14	1263.2	269.21	517.71	465.93	41.42	82.83
Saliva_b_12	219953.11	65631.17	21177.81	7064.41	6077.25	67960.27	616.98	83338.47	107.97	15.42	61.7	1187.69	2452.49	30.85	848.35	1172.26	1187.69	462.73	131941.02	7264.93	431.89	1079.71	694.1	632.4	3732.72	3547.63	1897.21	971.74	293.07	46.27	231.37	5784.18	493.58	2483.34	308.49	1881.79	3162.02	370.19	185.09	370.19	555.28	308.49	185.09	1295.66	277.64	570.71	694.1	92.55	107.97
Saliva_b_13	193812.38	53577.57	20497.92	9292.9	6960.11	65929.86	637.37	75286.5	127.47	114.73	63.74	1771.9	3735.01	114.73	1083.53	1134.52	1644.42	395.17	147870.54	6501.2	611.88	1185.51	688.36	573.64	3339.83	3365.33	3288.84	662.87	152.97	50.99	344.18	7074.84	344.18	2740.7	420.67	1988.6	3977.21	458.91	267.7	611.88	395.17	280.44	89.23	2536.74	484.4	713.86	1172.77	63.74	89.23
Saliva_b_14	270064.05	77717.1	23336.82	7349.38	8344.6	77257.76	204.15	54584.43	102.07	127.59	127.59	829.36	2271.16	38.28	995.23	433.82	918.67	306.22	121175.39	5524.79	395.54	599.69	484.85	331.74	2322.2	2092.53	2768.78	446.58	165.87	51.04	153.11	4695.43	267.95	3279.15	318.98	1633.19	2437.03	267.95	51.04	306.22	344.5	89.32	127.59	1173.86	306.22	293.46	995.23	76.56	76.56
Saliva_b_16	218840.15	84780.69	30320.87	8183.69	6299.68	62466.88	353.25	138534	117.75	235.5	0	1766.26	2590.52	0	765.38	588.75	1530.76	0	74418.6	5004.42	0	647.63	647.63	529.88	1413.01	1000.88	1589.64	706.51	58.88	0	235.5	7712.69	0	4180.16	412.13	824.26	2178.39	176.63	0	235.5	58.88	0	235.5	1471.89	117.75	1236.39	765.38	0	235.5
Saliva_b_2	313665.63	93317.59	27139.64	7977	8422.65	83023.24	111.41	41444.77	44.56	111.41	22.28	289.67	1136.39	22.28	690.75	89.13	378.8	44.56	98108.25	3141.78	111.41	445.64	445.64	311.95	1559.75	2562.45	4077.63	757.59	178.26	22.28	200.54	4033.07	200.54	3631.99	222.82	1158.67	1559.75	133.69	133.69	222.82	334.23	89.13	178.26	1292.36	133.69	311.95	735.31	22.28	111.41
Saliva_b_3	337361.91	104214.14	32795.87	6057.28	10989.64	83778.01	43.27	26406.88	100.95	43.27	0	259.6	1514.32	43.27	447.09	245.18	663.42	129.8	80446.51	3144.02	115.38	490.35	461.51	576.88	1197.03	1817.19	3043.06	778.79	187.49	173.07	158.64	3374.77	201.91	2639.25	317.29	1124.92	1427.79	86.53	129.8	43.27	201.91	72.11	86.53	1023.97	245.18	302.86	980.7	14.42	86.53
Saliva_b_4	290198.73	88761.72	29581.15	7459.28	6910.8	75159.52	329.09	72307.44	255.96	0	36.57	621.61	859.28	54.85	548.48	383.93	749.58	457.06	88286.38	3766.2	127.98	420.5	201.11	511.91	1590.58	1755.12	2139.06	383.93	182.83	0	54.85	9031.57	219.39	3382.27	146.26	987.26	2468.14	274.24	0	383.93	310.8	54.85	109.7	1060.39	182.83	420.5	749.58	36.57	73.13
Saliva_b_5	355166.2	95124.56	32247.62	5718.05	10173.81	82965.62	53.94	38461.95	75.52	0	32.37	345.24	1790.94	10.79	420.76	463.92	766	280.51	74399.34	2923.76	388.4	399.18	377.61	938.62	1542.79	2103.81	2200.91	431.55	215.78	64.73	97.1	4186.04	194.2	3668.18	215.78	863.1	1855.67	107.89	43.16	161.83	226.56	151.04	86.31	1337.81	302.09	280.51	625.75	64.73	43.16
Saliva_b_6	313525.1	91424.21	32864.91	7149.92	9540.1	96307.59	226.65	56107.31	103.02	164.84	20.6	247.26	1524.77	0	638.75	370.89	1215.69	82.42	64617.16	3894.34	61.81	618.15	515.12	350.28	1813.24	1689.61	2348.97	927.22	82.42	0	20.6	4945.19	700.57	3997.36	123.63	1339.32	2019.29	247.26	0	20.6	206.05	61.81	164.84	886.01	185.44	473.91	247.26	41.21	20.6
Saliva_b_7	153237.97	33994.39	7106.63	10842.17	7622.92	92406.43	435.31	181563.26	425.18	192.34	303.7	1832.34	870.61	10.12	404.94	880.74	830.12	850.37	84115.37	3057.27	91.11	911.11	263.21	992.09	1538.76	263.21	374.57	617.53	121.48	141.73	880.74	15367.33	50.62	9445.14	141.73	789.63	4160.72	921.23	273.33	1376.78	0	121.48	20.25	799.75	536.54	263.21	1842.46	101.23	253.09
Saliva_b_8	284694.58	86676.29	26567.58	8570.19	8840.21	84950.52	234.8	54884.42	82.18	23.48	35.22	598.74	3005.44	35.22	516.56	375.68	1138.78	129.14	93004.14	4379.01	223.06	493.08	340.46	551.78	1807.96	2582.8	2782.38	1091.82	164.36	23.48	105.66	5048.19	152.62	2899.78	93.92	1361.84	2336.26	176.1	46.96	211.32	375.68	70.44	211.32	1232.7	246.54	493.08	680.92	70.44	164.36
Saliva_b_9	399659.89	107806.85	34611.37	5787.62	12718.46	82298.47	28.58	23779.24	85.74	85.74	42.87	257.23	1157.52	71.45	571.62	100.03	714.52	85.74	47944.32	2143.56	142.9	271.52	400.13	385.84	1214.68	1757.72	2129.27	528.75	85.74	28.58	14.29	2057.82	114.32	3829.83	228.65	671.65	1028.91	42.87	57.16	42.87	328.68	28.58	285.81	1028.91	28.58	328.68	328.68	14.29	14.29
Saliva_c_1	377458.7	119803.54	42370.69	5240.52	10175.55	84036.38	70.5	28364.63	94	47	70.5	235	775.5	47	564	564	705	164.5	46506.71	2115.01	47	258.5	282	517	893	1222.01	2115.01	940	47	23.5	164.5	3008.01	164.5	4958.52	376	564	352.5	23.5	211.5	117.5	235	23.5	94	1057.5	117.5	94	799	0	94
Saliva_c_10	297075.41	92811.84	30232.56	8844.26	10007.05	94538.41	35.24	32699.08	105.71	176.18	70.47	528.54	1902.75	0	387.6	387.6	775.19	105.71	100528.54	3523.61	70.47	528.54	387.6	634.25	1550.39	2854.12	3664.55	810.43	105.71	35.24	0	5954.9	281.89	3770.26	563.78	1092.32	2748.41	176.18	35.24	35.24	140.94	105.71	140.94	1479.92	281.89	845.67	739.96	35.24	105.71
Saliva_c_11	271090.37	76576.37	22535.85	6829.05	7603	69132.71	614.61	100182.11	273.16	204.87	68.29	887.78	1616.21	0	432.51	455.27	887.78	273.16	84042.8	4074.66	204.87	1024.36	341.45	432.51	1821.08	1866.61	2253.59	318.69	273.16	45.53	45.53	8900.52	250.4	3369	22.76	1183.7	2640.56	227.63	22.76	227.63	705.67	68.29	68.29	1024.36	478.03	273.16	569.09	0	45.53
Saliva_c_12	220356.05	65012.94	17880.11	6677.93	6848.36	66051.04	914.15	73426.19	232.41	108.46	15.49	1162.05	2835.41	46.48	1131.06	852.17	1316.99	371.86	131761.21	6275.08	325.37	1177.55	387.35	402.84	4152.4	4648.21	3253.75	836.68	216.92	0	495.81	5655.32	154.94	2525.53	170.43	1936.75	2788.92	495.81	216.92	309.88	387.35	185.93	278.89	1905.77	247.9	480.31	1100.08	61.98	92.96
Saliva_c_13	155449.44	51903.23	15637.73	8543.04	4967.41	47727.89	543.13	107495.25	226.31	124.47	192.36	1708.61	3021.18	124.47	1041.01	1199.42	1934.91	611.03	159115.6	6302.62	1323.89	1538.88	497.87	611.03	4118.77	2387.53	2817.51	418.67	90.52	45.26	305.51	9878.25	181.04	2014.12	226.31	2545.94	3383.27	316.83	260.25	509.19	396.04	45.26	79.21	1527.56	452.61	509.19	1889.65	56.58	203.68
Saliva_c_2	314651.07	99614.95	30946.95	6274.96	8556.76	85401.22	190.15	36984.22	166.38	95.08	47.54	617.99	1117.13	0	1283.51	261.46	950.75	332.76	71995.63	3731.7	71.31	522.91	665.53	404.07	2614.57	3612.85	3921.85	546.68	95.08	0	142.61	5656.97	285.23	3660.39	95.08	831.91	1449.9	237.69	47.54	118.84	427.84	118.84	118.84	1212.21	118.84	546.68	499.14	95.08	95.08
Saliva_c_3	311902.63	100897.31	28545.84	7840.06	10288.93	78601.58	146.2	49489.21	36.55	201.03	18.28	603.08	968.58	54.83	548.26	365.5	712.73	201.03	81489.06	3234.71	420.33	365.5	621.36	438.6	968.58	1462.02	3179.88	694.46	146.2	91.38	36.55	5555.66	255.85	3179.88	292.4	877.21	1790.97	310.68	146.2	164.48	292.4	54.83	109.65	1187.89	274.13	347.23	1224.44	73.1	164.48
Saliva_c_4	214506.01	80497.58	25367.53	5551.56	5191.73	52559.88	848.15	179603.17	154.21	179.91	154.21	1182.28	1310.78	179.91	411.23	231.31	1233.68	719.65	85278.09	3675.34	77.1	539.73	462.63	257.02	2595.87	1464.99	1490.7	462.63	205.61	0	128.51	13493.37	205.61	4292.18	179.91	848.15	2030.43	693.94	102.81	282.72	102.81	25.7	51.4	642.54	334.12	539.73	771.05	102.81	77.1
Saliva_c_5	333931.57	101835.23	33867.89	6252.53	8047.24	72888.32	173.68	40901.99	86.84	86.84	57.89	405.26	1157.88	115.79	260.52	434.2	405.26	144.73	71817.29	3415.74	636.83	318.42	463.15	434.2	1273.66	1968.39	2749.96	434.2	173.68	28.95	144.73	3415.74	289.47	4255.2	231.58	636.83	2055.23	289.47	115.79	173.68	144.73	0	57.89	1071.04	318.42	231.58	955.25	0	115.79
Saliva_c_6	290059.16	82951.42	27206.07	7728.52	9915.84	87784.35	229.15	61369.89	104.16	104.16	62.49	583.28	2208.15	83.33	270.81	499.96	1229.06	187.48	82805.6	3458.05	333.31	729.11	437.46	749.94	1812.35	2062.33	2499.79	833.26	124.99	0	0	5937.01	229.15	3312.22	104.16	1229.06	2374.8	229.15	20.83	229.15	333.31	62.49	145.82	1541.54	499.96	562.45	645.78	41.66	83.33
Saliva_c_7	298393.35	97914.77	30127.62	7953.51	7714.22	79649.04	341.84	44348.22	113.95	91.16	22.79	569.74	2917.05	11.39	615.31	376.03	1025.52	216.5	71456.24	3076.57	22.79	672.29	444.39	820.42	1891.52	2073.84	2609.39	729.26	250.68	22.79	102.55	5332.73	626.71	3110.76	307.66	900.18	2335.92	319.05	11.39	79.76	398.81	102.55	125.34	1401.55	216.5	444.39	752.05	45.58	148.13
Saliva_c_8	293584.12	90582.69	24722.5	8131.32	9539.34	85079.67	222.94	55147.49	70.4	93.87	58.67	610.14	2311.5	35.2	481.07	328.54	704.01	234.67	79623.59	4001.13	234.67	410.67	481.07	410.67	1654.42	2323.23	2710.44	633.61	140.8	46.93	46.93	4775.54	305.07	3144.58	35.2	1408.02	1666.16	211.2	58.67	152.54	375.47	105.6	222.94	985.61	375.47	352.01	363.74	23.47	117.34
Saliva_c_9	385559.1	99551.21	32841.2	5725.19	11576.21	82123.98	62.91	37685.6	125.83	83.89	41.94	314.57	964.68	62.91	461.37	188.74	817.88	230.69	55595.17	2705.31	188.74	419.43	272.63	293.6	922.74	1551.88	2348.8	650.11	62.91	62.91	0	2768.22	41.94	4299.14	125.83	1090.51	1468	62.91	0	125.83	209.71	41.94	188.74	901.77	104.86	314.57	335.54	62.91	0
[truncated: 136 more columns]
