# Supplementary material for: Identification of Salivary Exosome-Derived miRNAs as Potential Biomarkers of Bone Remodeling During Orthodontic Tooth Movement
Source: Int J Mol Sci. 2025 Jan 30;26(3):1228. doi: 10.3390/ijms26031228 (PMC11818790; doi:10.3390/ijms26031228)
Supplement: Supplementary file 1 [file ijms-26-01228-s001.zip › Supplementary materials/Table S3/Tables Bioinformatic-Analysis_/code/03_saliva_mirnas_analysis_limma_v2.Rmd]

---
title: "03_longtitudinal_analysis_with_limma"
output: html_document
date: '2024-05-26'
---

```{r setup, include=FALSE}
library(dplyr)
# BiocManager::install(version = "3.16")
library("BiocManager")
# BiocManager::install("edgeR")
library(edgeR)
#BiocManager::install("tximportData")
library(tidyverse)
library(gplots)
library(grDevices)

out_dir="/mnt/raid1b/philip/saliva_mirnas/results/limma/results_v2/"
```


```{r metadata}
metadata_file="/mnt/raid1b/philip/saliva_mirnas/metadata.tsv"
metadata = read.csv(metadata_file, sep="\t", stringsAsFactors = FALSE)
rownames(metadata) <- metadata$Sample
#metadata = metadata %>% filter(Discarded==0,na.rm=TRUE)
metadata$Subject=factor(metadata$Subject)
```
# 1. analysis of first results/counts
```{r first_results}
counts_table = t(read.csv("/mnt/raid1b/philip/saliva_mirnas/mirna_counts/results_v2/mature_counts.csv", sep=",", 
                        stringsAsFactors = FALSE, header = TRUE, row.names=1))


counts_table2=counts_table[,which(colnames(counts_table)%in%metadata$Sample)]
counts_table2=counts_table2[,metadata$Sample]

dim(counts_table2)

y <- DGEList(counts_table2)
y$samples=merge(metadata,y$samples, by="row.names")
# y$samples
# y$counts
dim(y)

## Filtering and normalization
libsizes = y$samples$lib.size
#keep samples with depth >=1 million
y = y[,which(y$samples$lib.size>10000)]   
dim(y)

#choose minimum cutoff
counts.cutoff = 1

#keep genes that are present in at least 10 samples with at least 1 reads
keep.exprs <- filterByExpr(y, group=y$samples$Mastic_product, min.count=counts.cutoff, large.n=10, min.prop=0.5)
y <- y[keep.exprs,, keep.lib.sizes=TRUE]   #change to FALSE
dim(y)

#normalization between libraries
y <- calcNormFactors(y)
#y$samples
color = rep(NA, length=length(y$samples$Time))
color[which(y$samples$Time=="0")] = "black"
color[which(y$samples$Time=="7")] = "blue"
color[which(y$samples$Time=="30")] = "cyan"
plotMDS(y, col = color, labels = gsub("Saliva_","",colnames(y)))
colnames(y)
pdf(paste0(out_dir,"MDS_new.pdf"))
plotMDS(y, col = color, labels = gsub("Saliva_","",colnames(y)))
dev.off()
```

```{r dd}
#design matrix

#filter metadata also
metadata2=metadata[which(rownames(metadata)%in%y$samples$Sample),]


time <- factor(metadata2$Time, levels = c(0, 7, 30))
design_multi=model.matrix(~0+time)

y2 <- voom(y, design_multi, plot = T)
y2
eset=data.frame(y2)

corfit= duplicateCorrelation(eset, design_multi, block=metadata2$Subject)

#This inter-subject correlation is input into the linear model fit
corfit$consensus

#Create the linear model 
fit <- lmFit(y2,design_multi,block=metadata2$Subject,correlation=corfit$consensus)

#make any comparisons between the different groups ,
cm <- makeContrasts(d7_vs_d0=(time7-time0),
                    d30_vs_d7=(time30-time7),
                    d30_vs_d0=(time30-time0),
                    levels=design_multi)

#compute these contrasts and moderated t-tests
fit2 <- contrasts.fit(fit, cm)
fit2 <- eBayes(fit2)
top.table <- topTable(fit2, coef= "d7_vs_d0", n=Inf) %>% arrange(adj.P.Val)
write.table(data.frame("miRNA"=rownames(top.table),top.table), file = paste0(out_dir,"d7_vs_d0.tsv"), sep ="\t", quote = FALSE, row.names = F, col.names=T)
top.table <- topTable(fit2, coef= "d30_vs_d7", n=Inf) %>% arrange(adj.P.Val)
write.table(data.frame("miRNA"=rownames(top.table),top.table), file = paste0(out_dir,"d30_vs_d7.tsv"), sep ="\t", quote = FALSE, row.names = F, col.names=T)
top.table <- topTable(fit2, coef= "d30_vs_d0", n=Inf) %>% arrange(adj.P.Val)
write.table(data.frame("miRNA"=rownames(top.table),top.table), file = paste0(out_dir,"d30_vs_d0.tsv"), sep ="\t", quote = FALSE, row.names = F, col.names=T)
sum_of_results = as.matrix(summary(decideTests(fit2)))
print(sum_of_results)
sum_of_results[1,1]
write.table(sum_of_results, file = paste0(out_dir,"limma_allComparisons_summary.tsv"), sep ="\t", quote = FALSE,)
```

# plots

```{r}
#plot log2 cpm values after TMM normalization
logCPM = t(cpm(y$counts, log=T, prior.count=1))
logCPM = merge(metadata2,logCPM, by="row.names")

# mean_counts = aggregate(counts_and_samples[,7:ncol(counts_and_samples)], counts_and_samples[4], mean)
# plot(1, type="n", ylab="Expression", xlab="Day (0, 7, 30)", xlim=c(0,30), ylim=c(0,40))
# lines(hsa.miR.4634 ~ Time, data=mean_counts, lwd=2, col="royalblue")
# lines(hsa.miR.27b.3p ~ Time, data=mean_counts, lwd=2, col="red4")
# lines(hsa.miR.30b.5p ~ Time, data=mean_counts, lwd=2, col="forestgreen")
# 

plot1 = ggplot(data=logCPM, aes(x=Time, y=hsa.miR.4634)) +
  # geom_boxplot(show.legend=FALSE, color="darkgrey") + ylim(0,30) +
  stat_summary(fun.y = mean, geom = "errorbar", aes(ymax = ..y.., ymin = ..y..),
                 width = .75, linetype = "dashed", color="darkgrey")+
  ylab("normalized logCPM") + xlab("Days") +
  geom_point(position=position_dodge(width=0.75), show.legend=FALSE, color="darkgrey") +
  geom_line(color="grey", aes(x=Time, y= hsa.miR.4634, group = Subject))+
  stat_summary(color="red", aes(x=Time, y=hsa.miR.4634 , group = Subject), fun.y=mean, geom="line", group="Subject")+
  ggtitle("hsa.miR.4634")
 plot1
 ggsave("hsa.miR.4634.pdf", plot=plot1, path=out_dir)


```


```{r heatmaps_}

#HEATMAPS:
mypalette <- brewer.pal(11,"RdYlBu")
morecols <- colorRampPalette(mypalette)
# Set up colour vector for celltype variable
col.cell <- c("black","blue","lightblue")[factor(y$samples$Time)]

logcounts <- cpm(y,log=TRUE)

# Get the gene names for the top 500 most variable genes
var_genes <- apply(logcounts, 1, var)
head(var_genes)
select_var <- names(sort(var_genes, decreasing=TRUE))[1:30]
head(select_var)
highly_variable_lcpm <- logcounts[select_var, ]
dim(highly_variable_lcpm)
heatmap.2(highly_variable_lcpm,col=rev(morecols(50)),trace="none", main="mirnas ",ColSideColors=col.cell,scale="row",margins=c(9,9), Colv=T, cexRow = 0.8)

select_var2=c("hsa.miR.4634","hsa.miR.155.5p")
highly_variable_lcpm2 <- logcounts[select_var2, ]
dim(highly_variable_lcpm2)
heatmap.2(highly_variable_lcpm2,col=rev(morecols(50)),trace="none", main="mirnas ",ColSideColors=col.cell,scale="row",margins=c(9,9), Colv=T, cexRow = 0.8)


```
