# Supplementary material for: Identification of Salivary Exosome-Derived miRNAs as Potential Biomarkers of Bone Remodeling During Orthodontic Tooth Movement
Source: Int J Mol Sci. 2025 Jan 30;26(3):1228. doi: 10.3390/ijms26031228 (PMC11818790; doi:10.3390/ijms26031228)
Supplement: Supplementary file 1 [file ijms-26-01228-s001.zip › Supplementary materials/Table S3/Tables Bioinformatic-Analysis_/input/log2CPM_table.tsv]

sample	hsa.let.7a.5p	hsa.let.7b.5p	hsa.let.7c.5p	hsa.let.7d.5p	hsa.let.7e.5p	hsa.let.7f.5p	hsa.miR.15a.5p	hsa.miR.16.5p	hsa.miR.17.5p	hsa.miR.17.3p	hsa.miR.18a.5p	hsa.miR.20a.5p	hsa.miR.21.5p	hsa.miR.22.5p	hsa.miR.22.3p	hsa.miR.23a.3p	hsa.miR.24.3p	hsa.miR.25.3p	hsa.miR.26a.5p	hsa.miR.26b.5p	hsa.miR.27a.5p	hsa.miR.27a.3p	hsa.miR.28.5p	hsa.miR.28.3p	hsa.miR.29a.3p	hsa.miR.30a.5p	hsa.miR.30a.3p	hsa.miR.31.5p	hsa.miR.32.3p	hsa.miR.92a.1.5p	hsa.miR.92a.3p	hsa.miR.93.5p	hsa.miR.95.3p	hsa.miR.98.5p	hsa.miR.99a.5p	hsa.miR.29b.3p	hsa.miR.103a.3p	hsa.miR.107	hsa.miR.197.3p	hsa.miR.199a.3p	hsa.miR.148a.3p	hsa.miR.30c.5p	hsa.miR.30c.2.3p	hsa.miR.30d.5p	hsa.miR.7.5p	hsa.miR.34a.5p	hsa.miR.181a.5p	hsa.miR.181a.2.3p	hsa.miR.181b.5p
Saliva_a_1	18.23	16.48	15.07	12.48	12.9	16.33	8.4	15.74	8.05	5.86	4.07	9.27	11.53	5.23	9.29	9.65	9.84	8.05	16.33	12.1	6.1	9.11	8.64	9	11.17	11.2	11.57	9.09	7.24	4.76	7.03	12.44	7.03	11.9	8.6	10.13	11	8.26	6.91	8.75	8.44	7.24	6.91	10.93	8.4	8.82	9.34	4.76	7.8
Saliva_a_10	18.21	16.4	14.67	12.66	12.91	15.89	8.09	16.29	8.09	4.07	6.49	9.04	10.02	4.07	8.71	8.83	9.92	7.35	16.02	12.05	8.09	9.68	9.4	9.32	10.42	10.42	11.24	8.58	7.64	5.73	5.73	12.54	8.27	12	6.98	9.8	11.2	8.58	6.49	8.71	7.64	6.49	6.49	9.47	8.58	7.64	8.58	4.07	7.88
Saliva_a_11	18.4	16.55	14.91	12.65	13.37	16.22	7.7	15.78	6.6	6.06	6.06	8.87	10.76	5.83	8.99	8.52	9.81	7.62	15.9	11.87	8.06	8.93	8.67	8.17	10.65	10.41	10.93	8.9	7.62	5.83	6.6	12.04	7.95	11.82	6.99	10.33	10.92	7.62	5.55	7.39	8.93	6.27	6.27	9.51	7.7	8.36	8.56	5.55	5.83
Saliva_a_12	16.26	15.23	13.61	12.2	10.82	14.79	11.47	17.76	8.25	6.22	8.9	11.74	12.77	7.57	10.51	11.5	11.86	10.19	16.71	12.27	4.07	12.16	7.95	8.5	12.33	10.51	8.5	9.35	8.5	4.07	8.5	13.91	8.72	10.99	4.07	10.04	11.38	10.04	8.5	10.39	8.72	8.72	4.07	10.82	8.5	10.12	10.95	4.07	8.5
Saliva_a_13	17.76	15.93	14.46	12.88	12.79	16.15	9.44	16.01	8.05	7.25	6.74	10.01	11.77	6.74	9.81	10.35	10.49	8.87	16.93	12.56	10.44	10.53	9.65	9.69	11.92	11.41	11.19	9.29	8.64	4.07	8.72	12.68	6.74	11.55	7.92	10.83	12.05	9.39	7.02	8.05	9.39	7.45	7.25	11.25	8.72	9.88	10.51	7.02	7.45
Saliva_a_14	17.7	15.96	14.29	13.08	12.61	15.96	9	16.15	6.98	7.71	4.07	10.19	11.33	5.47	9.81	8.92	10.38	8.65	17.12	12.83	8.19	9.93	8.32	8.32	11.8	11.36	11.42	10.01	7.71	7.27	8.32	12.62	8.04	11.37	7.88	10.81	11.63	8.74	7.5	9	8.55	6.16	7.5	10.84	8.74	9	10.09	4.07	6.16
Saliva_a_16	18.33	16.69	15.05	12.97	12.96	16.13	8.62	15.78	5.33	6.45	6	9.45	11.2	6	9.06	7.84	10.19	8.33	15.84	11.79	6	9.76	9.06	9.24	10.3	10.55	11.33	9.67	7.84	7.3	4.07	11.86	9.35	12.04	6.79	9.83	11.46	9.72	6	7.3	8.53	6	8.11	9.79	7.07	9.18	8.78	6	6.45
Saliva_a_2	18.28	16.52	14.75	12.76	13.05	16.25	8.26	15.45	6.55	7.84	4.07	8.96	10.53	4.07	9.31	8.72	9.01	6.82	16.6	11.9	7.24	7.71	8.96	9.22	10.8	10.87	12	9.01	6.82	6.82	7.24	12.03	8.72	12	7.84	10.92	10.37	8.43	6.82	8.16	7.05	6.55	7.24	9.99	8.43	8.16	9.39	4.07	5.79
Saliva_a_3	17.58	14.96	13.43	13.6	13.4	16.75	8.5	17.46	8.37	7.22	8.74	10.45	9.47	5.05	7.85	9.47	9.77	9.29	15.88	11.35	6.05	9.33	7.37	8.9	10.31	7.05	7.95	9.47	7.5	7.22	9.95	13.84	6.37	13.58	6.63	9.44	11.79	9.4	8.13	10.64	6.05	6.37	5.05	8.69	9.09	7.37	10.9	5.05	8.29
Saliva_a_4	18.12	16.43	14.88	12.98	12.59	16.1	8.5	15.73	6.04	7.36	6.04	8.5	11.21	4.07	9.82	10.8	9.97	8.28	16.07	11.09	4.07	10.03	8.04	9.74	11.49	11.12	11.41	8.28	8.5	4.07	8.04	12.54	7.36	11.51	9.65	10.54	10.99	8.04	8.99	7.36	9.36	9.74	7.74	10.95	6.85	8.04	9.56	7.74	7.36
Saliva_a_5	18.38	16.55	14.98	12.59	12.73	16.27	6.53	15.28	6.84	6.15	5.91	8.95	10.4	5.62	8.71	8.17	9.5	7.2	16.21	11.48	8	8.46	7.93	9.24	10.9	11.42	11.71	8.92	7.73	5.62	7.3	11.83	6.97	11.92	8.37	9.97	10.63	7.3	7.3	6.15	8.95	8.06	7.09	10.3	8.11	8.71	9.13	5.26	6.15
Saliva_a_6	18.19	16.42	14.86	12.95	12.85	16.35	8.48	15.75	6.83	6.03	5.36	8.7	10.67	4.07	9.04	8.82	10.23	7.11	16.33	11.56	7.8	9.04	8.66	9.76	11.44	11.44	11.45	9.37	7.8	4.07	5.36	12.28	8.66	11.54	6.67	11.01	11.28	8.08	5.73	7.88	8.79	6.67	7.23	10.31	8.94	8.66	8.74	4.07	6.27
Saliva_a_7	17.19	16.27	14.07	12.96	10.94	15.49	9.32	17.01	8.58	7.35	6.99	10.22	11.09	6.49	9.48	10.77	10.91	9.05	16.12	11.55	8.1	10.64	7.89	10.7	11.14	10.54	10.64	9.24	6.99	4.07	7.65	13.75	9.32	11.58	8.1	9.98	11.92	9.87	9.4	9.32	6.99	8.72	7.35	10.39	10.08	8.58	9.75	7.35	8.1
Saliva_a_9	18.42	16.58	14.94	12.49	13.45	16.5	6.65	15.39	7	6.65	4.07	8.06	9.95	6.18	9.16	8.66	10.21	8.2	15.89	11.79	8.2	8.85	9.09	9.36	10.21	10.54	11.09	8.85	6.65	7	7	11.2	7	11.92	7.52	9.53	9.68	7	4.07	6.18	9.36	5.48	7.72	9.68	6.18	7.9	9.47	4.07	7
Saliva_b_1	18.36	16.63	15.29	12.6	13.03	16.21	6.44	15.2	7.58	6.11	5.1	8.12	10.54	6.11	9.17	8.91	9.68	7.58	16.12	11.54	6.93	9.34	9.17	9.21	10.06	11.02	11.45	10.02	8.37	6.44	6.11	12.03	7.51	12.16	8.17	10.1	10.38	7.58	5.92	8.12	8.58	6.58	6.82	10.41	6.11	7.71	9.3	5.92	7.21
Saliva_b_10	18.42	16.58	14.87	12.66	13.15	16.2	6.52	15.71	7.21	7.02	5.15	9.27	10.38	6.19	9.18	8.47	9.96	7.39	15.93	11.89	6.52	8.55	8.31	8.39	10.32	11.14	11.44	8.93	6.79	5.15	6.19	12.27	6.79	11.97	6.52	9.72	10.21	7.39	5.15	7.39	8.55	5.15	6.79	9.32	8.03	7.92	8.81	6.19	7.54
Saliva_b_11	18.3	16.41	14.84	12.82	13.34	16.47	7.99	15.74	6.48	5.58	5.86	9.17	10.85	5.58	9.25	8.4	9.72	7.14	16.09	11.7	6.78	9.12	8.44	9.32	11.41	11.36	11.46	9.27	7.81	5.23	7.43	12.01	6.64	11.86	7.24	10.64	10.84	8.11	4.76	6.1	9.67	7.34	7.99	10.32	8.16	9.06	8.91	5.86	6.64
Saliva_b_12	17.75	16	14.37	12.79	12.57	16.05	9.31	16.35	6.96	5.01	6.29	10.23	11.27	5.57	9.76	10.22	10.23	8.91	17.01	12.83	8.81	10.1	9.47	9.34	11.87	11.8	10.9	9.95	8.28	5.98	7.95	12.5	9	11.29	8.35	10.89	11.63	8.6	7.66	8.6	9.16	8.35	7.66	10.36	8.2	9.2	9.47	6.77	6.96
Saliva_b_13	17.56	15.71	14.32	13.18	12.77	16.01	9.35	16.2	7.17	7.04	6.33	10.8	11.87	7.04	10.1	10.17	10.7	8.69	17.17	12.67	9.3	10.23	9.46	9.21	11.71	11.72	11.69	9.41	7.41	6.08	8.5	12.79	8.5	11.43	8.77	10.97	11.96	8.89	8.15	9.3	8.69	8.22	6.73	11.32	8.97	9.51	10.22	6.33	6.73
Saliva_b_14	18.04	16.25	14.51	12.85	13.03	16.24	7.79	15.74	6.89	7.17	7.17	9.72	11.16	5.78	9.98	8.82	9.87	8.34	16.89	12.44	8.69	9.27	8.97	8.44	11.19	11.04	11.44	8.86	7.51	6.08	7.41	12.2	8.15	11.69	8.39	10.69	11.26	8.15	6.08	8.34	8.5	6.73	7.17	10.22	8.34	8.28	9.98	6.54	6.54
Saliva_b_16	17.74	16.37	14.89	13	12.62	15.93	8.53	17.08	7.07	7.98	4.07	10.8	11.35	4.07	9.61	9.24	10.6	4.07	16.18	12.29	4.07	9.38	9.38	9.09	10.48	9.99	10.65	9.5	6.24	4.07	7.98	12.92	4.07	12.04	8.74	9.72	11.1	7.6	4.07	7.98	6.24	4.07	7.98	10.54	7.07	10.29	9.61	4.07	7.98
Saliva_b_2	18.26	16.51	14.73	12.96	13.04	16.34	7	15.34	5.94	7	5.29	8.26	10.17	5.29	9.47	6.73	8.63	5.94	16.58	11.62	7	8.85	8.85	8.36	10.62	11.33	12	9.6	7.61	5.29	7.76	11.98	7.76	11.83	7.9	10.2	10.62	7.23	7.23	7.9	8.46	6.73	7.61	10.35	7.23	8.36	9.55	5.29	7
Saliva_b_3	18.36	16.67	15	12.57	13.43	16.35	5.91	14.69	6.88	5.91	4.07	8.11	10.58	5.91	8.86	8.03	9.41	7.2	16.3	11.63	7.05	8.99	8.9	9.21	10.25	10.84	11.58	9.64	7.67	7.57	7.45	11.73	7.77	11.37	8.38	10.16	10.5	6.69	7.2	5.91	7.77	6.47	6.69	10.02	8.03	8.32	9.96	4.96	6.69
Saliva_b_4	18.15	16.44	14.85	12.87	12.76	16.2	8.43	16.14	8.09	4.07	5.74	9.32	9.77	6.16	9.14	8.65	9.58	8.89	16.43	11.89	7.18	8.77	7.77	9.05	10.65	10.79	11.07	8.65	7.64	4.07	6.16	13.14	7.88	11.73	7.35	9.97	11.28	8.18	4.07	8.65	8.36	6.16	6.98	10.07	7.64	8.77	9.58	5.74	6.49
Saliva_b_5	18.44	16.54	14.98	12.49	13.31	16.34	6.14	15.23	6.53	4.07	5.62	8.5	10.82	4.78	8.77	8.91	9.61	8.22	16.18	11.52	8.66	8.7	8.62	9.9	10.61	11.05	11.11	8.81	7.86	6.35	6.83	12.04	7.72	11.85	7.86	9.78	10.87	6.96	5.9	7.48	7.93	7.39	6.69	10.4	8.32	8.22	9.33	6.35	5.9
Saliva_b_6	18.26	16.48	15	12.81	13.22	16.56	7.93	15.78	6.9	7.5	5.22	8.04	10.59	4.07	9.36	8.6	10.27	6.63	15.98	11.93	6.3	9.31	9.05	8.52	10.84	10.74	11.21	9.88	6.63	4.07	5.22	12.28	9.49	11.97	7.13	10.41	10.99	8.04	4.07	5.22	7.8	6.3	7.5	9.82	7.66	8.94	8.04	5.86	5.22
Saliva_b_7	17.23	15.05	12.8	13.41	12.9	16.5	8.82	17.47	8.79	7.71	8.32	10.85	9.79	4.75	8.72	9.81	9.73	9.76	16.36	11.59	6.75	9.86	8.13	9.98	10.6	8.13	8.61	9.31	7.11	7.31	9.81	13.91	6.07	13.21	7.31	9.66	12.03	9.87	8.18	10.44	4.07	7.11	5.21	9.67	9.11	8.13	10.86	6.88	8.08
Saliva_b_8	18.12	16.4	14.7	13.07	13.11	16.37	7.97	15.74	6.63	5.33	5.7	9.27	11.56	5.7	9.06	8.62	10.17	7.19	16.51	12.1	7.91	8.99	8.48	9.15	10.83	11.34	11.45	10.11	7.5	5.33	6.94	12.31	7.4	11.51	6.79	10.43	11.2	7.59	5.99	7.83	8.62	6.45	7.83	10.29	8.04	8.99	9.45	6.45	7.5
Saliva_b_9	18.61	16.72	15.08	12.5	13.64	16.33	5.5	14.54	6.68	6.68	5.9	8.1	10.2	6.46	9.2	6.87	9.51	6.68	15.55	11.08	7.32	8.17	8.7	8.65	10.27	10.79	11.07	9.09	6.68	5.5	4.96	11.02	7.03	11.91	7.94	9.43	10.03	5.9	6.21	5.9	8.43	5.5	8.24	10.03	5.5	8.43	8.43	4.96	4.96
Saliva_c_1	18.53	16.87	15.37	12.36	13.32	16.36	6.45	14.79	6.79	5.99	6.45	7.98	9.63	5.99	9.18	9.18	9.5	7.5	15.51	11.06	5.99	8.1	8.22	9.06	9.83	10.27	11.06	9.9	5.99	5.33	7.5	11.56	7.5	12.28	8.62	9.18	8.53	5.33	7.83	7.07	7.98	5.33	6.79	10.07	7.07	6.79	9.67	4.07	6.79
Saliva_c_10	18.18	16.5	14.88	13.11	13.29	16.53	5.7	15	6.94	7.59	6.45	9.09	10.91	4.07	8.66	8.66	9.63	6.94	16.62	11.79	6.45	9.09	8.66	9.35	10.61	11.49	11.85	9.69	6.94	5.7	4.07	12.54	8.22	11.89	9.18	10.12	11.43	7.59	5.7	5.7	7.3	6.94	7.3	10.55	8.22	9.75	9.56	5.7	6.94
Saliva_c_11	18.05	16.22	14.46	12.74	12.9	16.08	9.3	16.61	8.18	7.79	6.41	9.82	10.67	4.07	8.81	8.88	9.82	8.18	16.36	12	7.79	10.02	8.48	8.81	10.84	10.88	11.15	8.39	8.18	5.96	5.96	13.12	8.06	11.73	5.3	10.23	11.38	7.93	5.3	7.93	9.5	6.41	6.41	10.02	8.95	8.18	9.19	4.07	5.96
Saliva_c_12	17.75	15.99	14.13	12.71	12.75	16.01	9.86	16.16	7.96	6.97	5.01	10.2	11.48	5.98	10.16	9.76	10.38	8.6	17.01	12.62	8.42	10.22	8.66	8.71	12.03	12.19	11.68	9.74	7.87	4.07	9	12.47	7.42	11.31	7.55	10.93	11.45	9	7.87	8.35	8.66	7.66	8.21	10.91	8.05	8.96	10.13	6.3	6.78
Saliva_c_13	17.25	15.66	13.93	13.06	12.28	15.54	9.13	16.71	7.93	7.14	7.71	10.75	11.57	7.14	10.05	10.25	10.93	9.29	17.28	12.63	10.39	10.6	9.01	9.29	12.01	11.23	11.47	8.77	6.74	5.95	8.33	13.27	7.63	10.99	7.93	11.32	11.73	8.38	8.11	9.04	8.69	5.95	6.58	10.59	8.87	9.04	10.9	6.2	7.78
Saliva_c_2	18.26	16.6	14.92	12.62	13.07	16.38	7.69	15.18	7.52	6.8	6.01	9.31	10.15	4.07	10.34	8.12	9.92	8.45	16.14	11.87	6.46	9.08	9.41	8.72	11.36	11.83	11.94	9.14	6.8	4.07	7.32	12.47	8.24	11.84	6.8	9.73	10.52	7.99	6.01	7.08	8.8	7.08	7.08	10.26	7.08	9.14	9.01	6.8	6.8
Saliva_c_3	18.25	16.62	14.8	12.94	13.33	16.26	7.35	15.6	5.74	7.77	5.13	9.28	9.94	6.16	9.14	8.58	9.51	7.77	16.31	11.67	8.77	8.58	9.32	8.83	9.94	10.53	11.64	9.47	7.35	6.76	5.74	12.44	8.09	11.64	8.27	9.8	10.82	8.35	7.35	7.5	8.27	6.16	6.98	10.23	8.18	8.51	10.28	6.49	7.5
Saliva_c_4	17.71	16.3	14.63	12.44	12.35	15.68	9.76	17.45	7.42	7.62	7.42	10.23	10.37	7.62	8.74	7.95	10.29	9.52	16.38	11.85	6.55	9.12	8.9	8.1	11.35	10.53	10.56	8.9	7.8	4.07	7.18	13.72	7.8	12.07	7.62	9.76	11	9.47	6.9	8.23	6.9	5.41	6.09	9.36	8.45	9.12	9.62	6.9	6.55
Saliva_c_5	18.35	16.64	15.05	12.61	12.98	16.15	7.57	15.32	6.69	6.69	6.22	8.72	10.2	7.05	8.12	8.82	8.72	7.34	16.13	11.74	9.35	8.39	8.91	8.82	10.33	10.95	11.43	8.82	7.57	5.51	7.34	11.74	8.26	12.06	7.96	9.35	11.02	8.26	7.05	7.57	7.34	4.07	6.22	10.09	8.39	7.96	9.92	4.07	7.05
Saliva_c_6	18.15	16.34	14.73	12.92	13.28	16.42	7.94	15.91	6.92	6.92	6.31	9.23	11.12	6.64	8.17	9.01	10.28	7.67	16.34	11.76	8.45	9.54	8.83	9.58	10.84	11.02	11.3	9.73	7.15	4.07	4.07	12.54	7.94	11.7	6.92	10.28	11.22	7.94	5.23	7.94	8.45	6.31	7.34	10.61	9.01	9.18	9.37	5.87	6.64
Saliva_c_7	18.19	16.58	14.88	12.96	12.92	16.28	8.49	15.44	7.03	6.75	5.3	9.2	11.52	4.81	9.3	8.62	10.03	7.87	16.13	11.59	5.3	9.43	8.85	9.71	10.9	11.03	11.36	9.54	8.06	5.3	6.9	12.39	9.33	11.61	8.34	9.84	11.2	8.39	4.81	6.59	8.7	6.9	7.15	10.47	7.87	8.85	9.59	5.96	7.37
Saliva_c_8	18.16	16.47	14.59	12.99	13.22	16.38	7.9	15.75	6.45	6.79	6.24	9.29	11.18	5.7	8.96	8.43	9.49	7.97	16.28	11.97	7.97	8.74	8.96	8.74	10.71	11.19	11.41	9.35	7.3	5.99	5.99	12.23	8.33	11.63	5.7	10.48	10.72	7.83	6.24	7.4	8.62	6.93	7.9	9.97	8.62	8.53	8.57	5.33	7.07
Saliva_c_9	18.56	16.6	15	12.49	13.5	16.33	6.32	15.2	7.16	6.65	5.87	8.37	9.94	6.32	8.9	7.68	9.7	7.95	15.76	11.41	7.68	8.77	8.18	8.28	9.88	10.62	11.21	9.38	6.32	6.32	4.07	11.44	5.87	12.08	7.16	10.11	10.54	6.32	4.07	7.16	7.82	5.87	7.68	9.84	6.93	8.37	8.46	6.32	4.07
[truncated: 136 more columns]
