# Supplementary material for: Identification of Salivary Exosome-Derived miRNAs as Potential Biomarkers of Bone Remodeling During Orthodontic Tooth Movement
Source: Int J Mol Sci. 2025 Jan 30;26(3):1228. doi: 10.3390/ijms26031228 (PMC11818790; doi:10.3390/ijms26031228)
Supplement: Supplementary file 1 [file ijms-26-01228-s001.zip › Supplementary materials/Table S3/Tables Bioinformatic-Analysis_/input/metadata.tsv]

Sample	Subject	Time
Saliva_a_1	1	0
Saliva_a_10	10	0
Saliva_a_11	11	0
Saliva_a_12	12	0
Saliva_a_13	13	0
Saliva_a_14	14	0
Saliva_a_16	16	0
Saliva_a_2	2	0
Saliva_a_3	3	0
Saliva_a_4	4	0
Saliva_a_5	5	0
Saliva_a_6	6	0
Saliva_a_7	7	0
Saliva_a_9	9	0
Saliva_b_1	1	7
Saliva_b_10	10	7
Saliva_b_11	11	7
Saliva_b_12	12	7
Saliva_b_13	13	7
Saliva_b_14	14	7
Saliva_b_16	16	7
Saliva_b_2	2	7
Saliva_b_3	3	7
Saliva_b_4	4	7
Saliva_b_5	5	7
Saliva_b_6	6	7
Saliva_b_7	7	7
Saliva_b_8	8	7
Saliva_b_9	9	7
Saliva_c_1	1	30
Saliva_c_10	10	30
Saliva_c_11	11	30
Saliva_c_12	12	30
Saliva_c_13	13	30
Saliva_c_14	14	30
Saliva_c_16	16	30
Saliva_c_2	2	30
Saliva_c_3	3	30
Saliva_c_4	4	30
Saliva_c_5	5	30
Saliva_c_6	6	30
Saliva_c_7	7	30
Saliva_c_8	8	30
Saliva_c_9	9	30
