# Supplementary material for: Identification of Salivary Exosome-Derived miRNAs as Potential Biomarkers of Bone Remodeling During Orthodontic Tooth Movement
Source: Int J Mol Sci. 2025 Jan 30;26(3):1228. doi: 10.3390/ijms26031228 (PMC11818790; doi:10.3390/ijms26031228)
Supplement: Supplementary file 1 [file ijms-26-01228-s001.zip › Supplementary materials/Table S3/Tables Bioinformatic-Analysis_/output/d30_vs_d0.tsv]

miRNA	logFC	AveExpr	t	P.Value	adj.P.Val	B
hsa.miR.4634	-1.92506599098521	6.23546179986571	-4.01158486769983	0.000233356455984575	0.0431709443571464	0.486540876693625
hsa.miR.155.5p	-1.30848967102991	8.31990453505703	-2.86582705870933	0.00638303625726331	0.590430853796856	-2.44215856127331
hsa.miR.30c.1.3p	0.563013691840491	6.95099073843501	2.41457970463806	0.0200266222089773	0.657410470057082	-3.31161356032685
hsa.miR.450a.5p	1.04364393259858	6.91921878507167	2.34221578773732	0.0238108196180341	0.657410470057082	-3.44481448364361
hsa.miR.374a.3p	0.945213914881242	5.3508784668008	2.24350592647111	0.0300045777708947	0.657410470057082	-3.57287604691493
hsa.miR.30c.5p	-0.824773849792976	6.54016386770468	-2.18523712094027	0.034299597182717	0.657410470057082	-3.71884605674353
hsa.miR.6873.3p	-1.39197552004062	5.69145950184681	-2.09851412940271	0.0416980737556966	0.657410470057082	-3.85287743950715
hsa.miR.224.5p	-0.577235631664657	7.30548798331421	-2.13410491515845	0.0385073746659144	0.657410470057082	-3.88591547198145
hsa.miR.1268b	-0.953944196623384	9.43450167591166	-2.14420700116616	0.0376417444153794	0.657410470057082	-4.06100486561818
hsa.miR.1268a	-0.954465462095646	9.41093540805576	-2.13362201076737	0.0385491888296732	0.657410470057082	-4.07996979331075
hsa.miR.8485	-0.974729704254407	5.83084482379235	-1.90811141061007	0.0629872713258259	0.657410470057082	-4.17411633827632
hsa.miR.625.5p	0.943628164783347	6.77753690287422	1.91914512450748	0.061538063897714	0.657410470057082	-4.21469303939628
hsa.miR.382.5p	-1.20601485098297	5.92747983928613	-1.84757672806148	0.0714674118183551	0.657410470057082	-4.26657102276956
hsa.miR.126.5p	-1.19917981731082	6.62438622244113	-1.85789301106727	0.0699571995602034	0.657410470057082	-4.29649028357466
hsa.miR.1537.3p	0.973510851431118	5.4635941473968	1.80574220853143	0.077877870241947	0.657410470057082	-4.315245045647
hsa.miR.181a.2.3p	0.695115074428588	5.35623059894043	1.73386865823273	0.0900207658321714	0.657410470057082	-4.41805476084143
hsa.miR.423.3p	-0.650261281540561	6.11615373441091	-1.6704171953123	0.102014169861236	0.657410470057082	-4.54486272739067
hsa.miR.1908.3p	-1.23492368704075	5.99456738365704	-1.66556634105392	0.102982865680281	0.657410470057082	-4.55482613562105
hsa.miR.28.5p	0.413097645082013	8.67230726226068	1.80796455456469	0.0775255351524776	0.657410470057082	-4.58125549645191
hsa.miR.27b.5p	0.709450870999718	6.31691908985052	1.63377434550734	0.109520435215101	0.657410470057082	-4.60675149885875
hsa.miR.17.3p	0.640399435584293	6.4356722719223	1.64339225616072	0.107507748053108	0.657410470057082	-4.62103609073121
hsa.miR.769.5p	-0.721225412844912	5.65229689129238	-1.5740433733683	0.122719541253989	0.657410470057082	-4.65543270738176
hsa.miR.107	-0.495067392039399	8.035105805268	-1.70515854928957	0.0952937884935334	0.657410470057082	-4.69156124768214
hsa.miR.556.5p	0.689371536980616	4.98985666408201	1.53556463673242	0.131883665220032	0.657410470057082	-4.69331854623838
hsa.miR.4516	-0.755605598465388	5.5656613719625	-1.53339656350164	0.132415931011304	0.657410470057082	-4.71091762648539
hsa.miR.210.3p	-0.863076850157409	6.23170124565416	-1.54308183171226	0.130051454815988	0.657410470057082	-4.72424455935688
hsa.miR.125b.5p	-0.49456296194602	8.29558361761985	-1.69107775559384	0.0979720449827351	0.657410470057082	-4.72928743321799
hsa.miR.486.5p	-1.39591325572052	7.09947856817397	-1.59217475355775	0.118583369278317	0.657410470057082	-4.74377140537667
hsa.miR.193a.5p	0.530961437184777	8.74374250067067	1.68772866545092	0.0986181425545039	0.657410470057082	-4.78064336440067
hsa.miR.744.5p	0.261769885715639	9.39058744814697	1.70162670597674	0.0959598024612406	0.657410470057082	-4.81692689865886
hsa.miR.30a.3p	0.63629204727167	11.1163606962202	1.75647269762507	0.0860421849824988	0.657410470057082	-4.83963228181568
hsa.miR.23a.3p	-0.423630602494017	8.89887934696341	-1.58770681430803	0.119591959202988	0.657410470057082	-4.95599681522646
hsa.miR.22.5p	0.541815542261122	5.34177685905339	1.29063823331366	0.203643459029113	0.657410470057082	-5.0053974748384
hsa.miR.92a.3p	-0.696664972149715	6.7953005249156	-1.34997663679057	0.184002895829547	0.657410470057082	-5.00641576865585
hsa.miR.10400.5p	-1.04354385023211	7.86148873157021	-1.45435013854153	0.153023458636859	0.657410470057082	-5.0227531923278
hsa.let.7e.5p	0.447740423177708	12.9015854946998	1.69935986427374	0.0963892976785029	0.657410470057082	-5.03393096751741
hsa.miR.30a.5p	0.57053611563683	10.8287180547243	1.61091157007199	0.114428650988991	0.657410470057082	-5.0466890999093
hsa.miR.3614.5p	-0.600740107433324	4.91300808076537	-1.24563137110787	0.21956398716777	0.657410470057082	-5.04866644002013
hsa.miR.664a.5p	0.654189293348334	6.61476656378339	1.29782020756209	0.201185432787025	0.657410470057082	-5.06455487389082
hsa.miR.449a	0.99893437324479	5.90116176029623	1.26583548396058	0.21230615980121	0.657410470057082	-5.07655085214826
hsa.miR.200a.5p	0.697877197174203	7.01914387789848	1.30570652853204	0.198512213910035	0.657410470057082	-5.09001535331378
hsa.miR.144.3p	-1.1734406560484	6.67585091667283	-1.2877811788505	0.20462754910467	0.657410470057082	-5.09578213310233
hsa.miR.151a.3p	0.368619701278387	8.6477104850351	1.44140196836056	0.156628000019966	0.657410470057082	-5.11899540498228
hsa.miR.574.3p	-0.58968505627068	5.99750949342341	-1.20461075686412	0.234863408921085	0.657410470057082	-5.12449735752363
hsa.miR.197.3p	-0.592639283610706	6.27134945263396	-1.22242009851835	0.228127653214962	0.657410470057082	-5.1395498475872
hsa.miR.4787.5p	-0.723731305577696	6.87322974362535	-1.26728422011495	0.211792708227353	0.657410470057082	-5.15623925066213
hsa.miR.1290	-0.602940683408425	10.5176755187397	-1.52758061684835	0.133852261898313	0.657410470057082	-5.16935470452184
hsa.miR.146b.5p	0.528261556116893	6.03023491356149	1.15643842403394	0.253810257489738	0.657410470057082	-5.17711575117562
hsa.miR.1180.3p	0.428192052217987	4.91705714023138	1.11268527724288	0.271951730170604	0.657410470057082	-5.18665878324459
hsa.miR.374a.5p	-0.440663107815994	6.07932777962685	-1.14941431550604	0.256662483126319	0.657410470057082	-5.19180906263926
hsa.miR.3074.5p	-0.273258324529156	8.92704500228099	-1.40531926327871	0.167024593371921	0.657410470057082	-5.2074448706532
hsa.miR.199a.3p	-0.558669849943081	7.73241344474749	-1.28308388451633	0.206253267392121	0.657410470057082	-5.21959704288289
hsa.miR.199b.3p	-0.558669849943081	7.73241344474749	-1.28308388451633	0.206253267392121	0.657410470057082	-5.21959704288289
hsa.miR.32.3p	-0.306611941169015	7.36845687783245	-1.21581780790774	0.230607941022698	0.657410470057082	-5.24166079510654
hsa.miR.30e.5p	0.347502688187857	10.4047346349874	1.4495260884316	0.154358683770914	0.657410470057082	-5.24883154088369
hsa.miR.130b.3p	0.522646749633157	6.75106261718636	1.13304282897319	0.263399514645907	0.657410470057082	-5.27231062265609
hsa.miR.149.5p	0.385043621017708	7.49542955057687	1.18803529646781	0.241262373032794	0.657410470057082	-5.28264726652481
hsa.miR.532.5p	-0.528614982897219	7.384790597794	-1.18369570803865	0.242958465508926	0.657410470057082	-5.30157655747831
hsa.miR.1246	-0.61440655641684	10.5107335933955	-1.42730467071193	0.160627830289848	0.657410470057082	-5.30680431366971
hsa.miR.31.5p	0.25409061694266	9.2546176485432	1.33022092293074	0.190374193070113	0.657410470057082	-5.32115479042561
hsa.miR.30e.3p	0.359234199508455	11.8093381657132	1.43447670503536	0.158583035114264	0.657410470057082	-5.36892919398446
hsa.miR.187.3p	0.732165456422587	9.10873403308366	1.26766735300137	0.211657076166983	0.657410470057082	-5.38997049626699
hsa.miR.151a.5p	0.313199763799851	13.729011961801	1.46651557535451	0.149696612773744	0.657410470057082	-5.42199284058233
hsa.miR.6126	-0.84022664025955	8.33610875769448	-1.10875582997287	0.273624898348083	0.657410470057082	-5.5150244656722
hsa.miR.99b.5p	0.273302531110438	9.22940704247303	1.15762876228511	0.253329176849839	0.657410470057082	-5.52365891503824
hsa.let.7b.5p	0.333149613371361	16.298933091072	1.46141607852508	0.151084142093571	0.657410470057082	-5.53166396978235
hsa.miR.126.3p	-0.639562582174475	9.51425904426998	-1.14210651490238	0.259654270147242	0.657410470057082	-5.56050963774134
hsa.miR.320a.3p	-0.262193199178617	11.6859951664517	-1.27609156937765	0.208691234471844	0.657410470057082	-5.56695490339565
hsa.miR.335.5p	0.25333594624785	12.4432794605272	1.24662380641746	0.219203227726819	0.657410470057082	-5.64174250608815
hsa.miR.423.5p	0.192519903956379	13.7840672228467	1.30220375236005	0.199696211356106	0.657410470057082	-5.6465442723953
hsa.miR.3184.3p	0.192519903956379	13.7840672228467	1.30220375236005	0.199696211356106	0.657410470057082	-5.6465442723953
hsa.miR.3960	-0.633732933558505	10.1018903325681	-1.11842662244197	0.26952010406837	0.657410470057082	-5.65072815960172
hsa.let.7g.5p	0.185217776838595	15.7092303178158	1.30861346896287	0.197533658048322	0.657410470057082	-5.71240184083887
hsa.miR.26a.5p	0.193072488059642	16.307308493574	1.28260079057573	0.206421013562772	0.657410470057082	-5.76699803067426
hsa.miR.375.3p	1.03353570049179	13.4577691204438	1.12182652080738	0.268087446430621	0.657410470057082	-5.84447763196875
hsa.let.7a.5p	0.300394848037264	18.0352079606116	1.2407641675057	0.221339646590778	0.657410470057082	-5.87606986675975
hsa.let.7c.5p	0.280774267112294	14.6431527713002	1.1227708955686	0.267690465926415	0.657410470057082	-5.88900739466177
hsa.miR.660.5p	-0.442165205563005	6.08429818225116	-1.07350539327502	0.288960469030405	0.659971441612653	-5.25679486774187
hsa.miR.200a.3p	0.642513844453896	10.8500065160716	1.09114804429229	0.28121168717323	0.659971441612653	-5.71635938202777
hsa.miR.200c.3p	1.03068246872544	15.0508608201985	1.07394439966132	0.28876586501738	0.659971441612653	-5.96192334353415
hsa.let.7f.5p	0.21414817818153	16.1693379577692	1.08732992552466	0.28287613975579	0.659971441612653	-5.98522681947827
hsa.miR.183.5p	0.474919768911737	6.31999022632561	1.05087348163439	0.299116808606115	0.662683685199701	-5.29835845073236
hsa.miR.429	0.591024421037993	9.81292941156791	1.04696772747802	0.300894213820405	0.662683685199701	-5.68522480221157
hsa.miR.141.3p	0.921495196408051	13.6311124346109	1.0500030465281	0.299512291432965	0.662683685199701	-5.92893272175417
hsa.miR.182.5p	0.589204655770171	9.68158819382704	1.00758493324722	0.319222926862625	0.69477931140689	-5.71721072462313
hsa.miR.18a.5p	0.466537584238432	5.69186369005185	0.979984936520608	0.332509815752862	0.705634390866949	-5.33735237884259
hsa.miR.135b.5p	0.482951295476705	6.01747543568115	0.936371685876593	0.354248802071814	0.705634390866949	-5.40149381160931
hsa.miR.30b.3p	0.325526294080977	6.41006541530592	0.934193206980596	0.355358516758071	0.705634390866949	-5.40565398874582
hsa.miR.223.5p	0.359830833370005	6.2982323150399	0.935723084579669	0.354578961792148	0.705634390866949	-5.4197778961184
hsa.miR.425.5p	0.398821316297615	6.87466008499769	0.94364788351391	0.350558753178386	0.705634390866949	-5.47130719340278
hsa.miR.200b.5p	0.526979166215439	7.26513830944066	0.92797495918916	0.358538555359423	0.705634390866949	-5.49857886997137
hsa.miR.27a.5p	0.467412462948524	7.32650222304143	0.93806902294212	0.353385752157558	0.705634390866949	-5.51919511963795
hsa.miR.3135b	0.306944467226302	10.0991050769635	0.952545203051131	0.346080969144563	0.705634390866949	-5.79403466289317
hsa.let.7i.5p	-0.130611437650339	13.7534619006295	-0.964909007562957	0.3399214707669	0.705634390866949	-6.01422568893006
hsa.miR.378c	-0.369791425304191	5.58473322825431	-0.910611008901264	0.367516262371356	0.715689563565273	-5.39267765476311
hsa.miR.30c.2.3p	0.340241602250391	6.95394642921844	0.8853192896741	0.380849738515996	0.72636290335525	-5.49973747475589
hsa.miR.4492	-0.523607395822156	6.74123214613372	-0.890482973381082	0.378102812245499	0.72636290335525	-5.50370618210203
hsa.miR.625.3p	0.464925246595044	5.65169070213836	0.874433720082158	0.386681957402182	0.7299608379531	-5.42033115486256
hsa.miR.195.5p	0.387432895668392	4.99636070212249	0.846856569656205	0.401707759977898	0.730024819676876	-5.41957081570878
hsa.miR.1307.3p	0.339519380164929	6.04443413419366	0.81220178839811	0.421096173998802	0.730024819676876	-5.48910242217111
hsa.miR.342.3p	0.28035607742648	5.9282607624538	0.77597370620246	0.441960971912487	0.730024819676876	-5.51006110620693
hsa.miR.652.3p	0.315709615659507	6.58606590727715	0.807227069433058	0.423925344643218	0.730024819676876	-5.53049993289271
hsa.miR.28.3p	-0.176586408047889	9.0396258464078	-0.812429285853522	0.42096706871495	0.730024819676876	-5.83567698380436
hsa.miR.27a.3p	-0.176069371130803	9.28927041381257	-0.7906972388075	0.433408295543015	0.730024819676876	-5.87971109760517
hsa.miR.181a.5p	0.174272823358578	9.48483070908129	0.778765842803061	0.440331421762604	0.730024819676876	-5.90155405530223
hsa.miR.30d.5p	0.172635105161017	10.1934228274105	0.821934298018346	0.415594466563903	0.730024819676876	-5.91376229558062
hsa.miR.185.5p	-0.217502224388777	10.2466473843839	-0.779643851844473	0.439819734864951	0.730024819676876	-5.96073466856377
hsa.miR.29c.3p	0.281708844407591	10.5297232910112	0.7821485020479	0.438362014248119	0.730024819676876	-5.97380060600381
hsa.miR.26b.5p	0.130917015952772	11.8619483254097	0.812377390789293	0.420996517156248	0.730024819676876	-6.03979534474432
hsa.miR.223.3p	0.279505855305132	12.8844126666931	0.806861100882702	0.424133927850076	0.730024819676876	-6.11444865370132
hsa.miR.191.5p	-0.195014470524409	13.1340854908068	-0.807132546767688	0.423979211741936	0.730024819676876	-6.12465642725318
hsa.miR.16.5p	-0.174521484185549	15.8824834255523	-0.83358646122564	0.409065685723588	0.730024819676876	-6.21672581394934
hsa.miR.193b.5p	0.266470933357044	6.31320994618907	0.766892236251415	0.447285749587375	0.730948768222759	-5.5452498663993
hsa.miR.200b.3p	0.466117560428708	9.23854454762326	0.761572273956722	0.450422484202132	0.730948768222759	-5.8988537110066
hsa.miR.629.5p	0.31609799184871	7.02545630095247	0.75086112395178	0.456776911910679	0.734815032204137	-5.65034014075865
hsa.miR.628.3p	0.281352737364609	5.97528981752723	0.719785302548673	0.475504911622991	0.74549498856147	-5.55061253575399
hsa.miR.15a.5p	-0.253943486446298	7.92732872108651	-0.731864842936067	0.468173778868947	0.74549498856147	-5.79199394647947
hsa.miR.24.3p	-0.11418075375591	9.92748292757729	-0.720867559661869	0.474845437545479	0.74549498856147	-5.97450808106979
hsa.miR.590.3p	0.358107886114437	6.22914689607411	0.69632783787857	0.489925789615553	0.749060091560969	-5.58545720028247
hsa.miR.34a.5p	0.16614339813459	8.60020149573052	0.697095794823909	0.489449849088835	0.749060091560969	-5.8722233747101
hsa.let.7d.5p	0.0981820522469175	12.7891564297153	0.701300400032944	0.486848620799109	0.749060091560969	-6.17951051435181
hsa.miR.103a.3p	-0.133320224038753	10.999944741652	-0.653698419695405	0.51674519072131	0.777218376288149	-6.09446120308864
hsa.miR.103b	-0.133320224038753	10.999944741652	-0.653698419695405	0.51674519072131	0.777218376288149	-6.09446120308864
hsa.miR.7847.3p	0.320331321206571	6.44674870881415	0.645228230320482	0.522166340594282	0.779038492015663	-5.63017696265562
hsa.miR.320d	0.171274891961578	7.37778375273045	0.631943086643117	0.530729743997085	0.785480021115685	-5.75499649480164
hsa.miR.345.5p	0.223017004332196	5.72055650028697	0.617968711603364	0.539816379253766	0.788244674121052	-5.59069832196351
hsa.miR.140.5p	0.227539199863784	6.3179471525416	0.615974975957213	0.541119316829047	0.788244674121052	-5.62671977263914
hsa.miR.203b.5p	-0.298313928392189	6.53247843982463	-0.576775339941819	0.567062625953744	0.800813632072081	-5.68643288249491
hsa.miR.181b.5p	-0.190166442415317	6.71669447683457	-0.580539675275811	0.564544732959279	0.800813632072081	-5.69152505595092
hsa.miR.95.3p	0.216263990654806	7.68647887234036	0.577002450587852	0.566910558192246	0.800813632072081	-5.84370746868365
hsa.miR.340.5p	0.139852424219697	9.07454201161696	0.578211313119316	0.566101473791915	0.800813632072081	-5.99904720746785
hsa.miR.424.5p	0.164290640640248	9.00490889975831	0.561415849693504	0.577393633177885	0.809225925287187	-6.00324346975479
hsa.miR.15b.5p	-0.15527955316724	9.29688696881824	-0.553082029758978	0.58303721178157	0.81099161037286	-6.03672921209255
hsa.miR.338.3p	0.213029745681282	6.78351357274578	0.52569216559028	0.601770456380629	0.830802495749375	-5.71787580948017
hsa.miR.499a.5p	0.225587721968088	5.12298814000748	0.48895036514797	0.627331823009379	0.85955159048057	-5.64572505561702
hsa.miR.130a.3p	0.172864284263362	6.66949989799864	0.482474708629506	0.631886574623554	0.85955159048057	-5.7409597686839
hsa.miR.92a.1.5p	-0.220387477424044	5.245452474956	-0.455016655826712	0.651358959606071	0.867592046641561	-5.65718216252293
hsa.miR.1260a	-0.294639510656189	5.53400163906078	-0.447710830701828	0.656582489066129	0.867592046641561	-5.66392259692774
hsa.miR.30b.5p	0.197123344480495	6.48796140594239	0.459538121813874	0.64813502271701	0.867592046641561	-5.7272699422493
hsa.miR.221.3p	-0.145841615028813	8.32207347631353	-0.441779874473699	0.660835839356679	0.867592046641561	-5.98633781625193
hsa.miR.29a.3p	-0.0854232620547322	10.8675776330641	-0.441209013915095	0.661245830143028	0.867592046641561	-6.2023344766859
hsa.miR.1303	0.154432635397272	5.19557678161111	0.399091880820946	0.691777056511999	0.901258841230421	-5.67539461317037
hsa.miR.424.3p	-0.183296338997169	5.42446128226984	-0.375602120118245	0.709037190405549	0.903816099360104	-5.69890491041652
hsa.miR.598.3p	-0.161722515673585	5.52213238399197	-0.365081616701944	0.716818660010403	0.903816099360104	-5.70087942420301
hsa.miR.20b.5p	-0.160224573103339	6.17433093858043	-0.384737994324017	0.702305216501889	0.903816099360104	-5.72929856491607
hsa.miR.503.5p	0.107601430977625	6.02583577373673	0.321422189104729	0.749429031491034	0.903816099360104	-5.73618925085194
hsa.miR.125a.3p	-0.0913528713600078	7.28362066886065	-0.333712254014612	0.740199250772745	0.903816099360104	-5.86576564061057
hsa.miR.99a.5p	0.135288989281238	7.51758114805313	0.355170816697365	0.724177113688292	0.903816099360104	-5.87955314735473
hsa.miR.941	0.16802770468753	7.23953559118676	0.346589323336563	0.730570003391786	0.903816099360104	-5.88666842567239
hsa.miR.203a.3p	-0.238592770723054	7.57205543856908	-0.367701493868003	0.714877987968008	0.903816099360104	-5.9188268479289
hsa.miR.186.5p	0.0960547379922563	7.72487848441413	0.337435936825827	0.737410333526245	0.903816099360104	-5.93168812383609
hsa.miR.361.5p	0.0957736088851444	8.39897618473678	0.323475313622627	0.747884516333616	0.903816099360104	-6.02271725517786
hsa.miR.378a.3p	-0.0687823487433796	8.36026964390537	-0.33919762678196	0.736092128082187	0.903816099360104	-6.02642128562214
hsa.miR.93.5p	0.0596151611452775	12.4279243732882	0.317522099337651	0.752365834061924	0.903816099360104	-6.35609203129881
hsa.miR.22.3p	0.0607048100562917	9.20047780827315	0.296553961158052	0.768217668772865	0.905224641547643	-6.12362276952509
hsa.miR.125a.5p	-0.0803109327526137	9.17217748957522	-0.29721468955415	0.767716586270249	0.905224641547643	-6.13025847460464
hsa.miR.143.3p	0.0712316085191187	12.5874424630644	0.306909461447261	0.760375931001269	0.905224641547643	-6.3678205757084
hsa.miR.2110	0.115589049484419	5.8127087312326	0.281482442449835	0.779674413353153	0.912909914369199	-5.74432163813327
hsa.miR.205.5p	-0.16609940765419	8.21208079769224	-0.266558678081427	0.791067856751638	0.914672209369082	-6.04445248357614
hsa.miR.21.5p	-0.0640170537915292	10.7493289879989	-0.270789923906312	0.787832726510845	0.914672209369082	-6.25043803298713
hsa.miR.25.3p	0.0698267323781518	7.87881444334764	0.228329163985735	0.820459756372705	0.93694478351204	-6.01653850088221
hsa.miR.20a.5p	0.0589689292698647	9.31279296595329	0.230521522528221	0.818766698356488	0.93694478351204	-6.15908402690057
hsa.miR.7.5p	-0.0600583665046202	7.97862548890379	-0.209318208273659	0.835176521802397	0.937171264331487	-6.02697492807293
hsa.miR.3529.3p	-0.0600583665046202	7.97862548890379	-0.209318208273659	0.835176521802397	0.937171264331487	-6.02697492807293
hsa.miR.27b.3p	0.048660270402884	8.73217732462904	0.208443090148777	0.835855451971326	0.937171264331487	-6.1076337479541
hsa.miR.23b.3p	-0.0577947148663664	8.79928168219408	-0.195434511011846	0.845962357297671	0.942789374096802	-6.11275632134582
hsa.miR.141.5p	0.0975240039621053	5.4195305807013	0.178353923681315	0.859272639533958	0.951888852178337	-5.73878926002181
hsa.miR.128.3p	-0.0962267372143657	5.7486415142673	-0.163791882034299	0.870653242520016	0.953222740484367	-5.75463499598725
hsa.miR.421	0.0572391575401321	7.55972268095601	0.163627524932722	0.870781854820854	0.953222740484367	-5.96017379584776
hsa.miR.199b.5p	0.0795601813565527	5.59993934048157	0.142081094493343	0.887671631501444	0.953653150859291	-5.75541703912896
hsa.miR.7704	-0.0718960551889491	6.33858659907428	-0.113946659572619	0.909804100812814	0.953653150859291	-5.83387214599061
hsa.miR.339.3p	0.0332853886097437	7.00289332861115	0.113052037923344	0.910509157246794	0.953653150859291	-5.8790124181063
hsa.miR.17.5p	-0.0338241358470475	7.05390101020964	-0.117024132686751	0.907379291484069	0.953653150859291	-5.88755863357438
hsa.miR.3065.5p	-0.044009137432405	7.73784385203353	-0.110635388187031	0.912414095686997	0.953653150859291	-5.97260332928596
hsa.miR.148a.3p	0.0689550142919	8.12386956687643	0.137504018304201	0.891266586074241	0.953653150859291	-6.05322101832209
hsa.miR.320c	0.0392712639279331	8.51745121256193	0.154136665068363	0.878214505300226	0.953653150859291	-6.09062534351148
hsa.miR.142.5p	0.0435180866710638	11.4929510448242	0.130657191255506	0.896648558907124	0.953653150859291	-6.33374533924584
hsa.miR.106b.5p	0.0189890793781569	7.2782482118958	0.0752727391127546	0.940342642792729	0.961123695672126	-5.93001967272927
hsa.miR.320b	-0.0160905834857346	9.57584034194259	-0.0861183516729355	0.931767306055922	0.961123695672126	-6.1987046394722
hsa.miR.98.5p	0.0174861302241229	11.8022362404669	0.082396254547116	0.934709397833953	0.961123695672126	-6.35749901939742
hsa.miR.574.5p	-0.0161945430070372	12.0678168825709	-0.0762938598564033	0.939534948409998	0.961123695672126	-6.378603630037
hsa.miR.138.5p	0.00944882261818059	6.68954928733783	0.0260156047510174	0.979363812450869	0.98139985410063	-5.84229036275945
hsa.miR.146a.5p	-0.0195302182884483	8.25560257154626	-0.0407298672474595	0.967697522928598	0.98139985410063	-6.07898653474465
hsa.miR.29b.3p	0.00514629839594072	10.1470899110105	0.0240070990384487	0.980956680089191	0.98139985410063	-6.23901258379835
hsa.miR.142.3p	-0.00717039001140307	14.0075807655957	-0.0234483025084905	0.98139985410063	0.98139985410063	-6.48442895609661
