# Supplementary material for: Identification of Salivary Exosome-Derived miRNAs as Potential Biomarkers of Bone Remodeling During Orthodontic Tooth Movement
Source: Int J Mol Sci. 2025 Jan 30;26(3):1228. doi: 10.3390/ijms26031228 (PMC11818790; doi:10.3390/ijms26031228)
Supplement: Supplementary file 1 [file ijms-26-01228-s001.zip › Supplementary materials/Table S3/Tables Bioinformatic-Analysis_/output/d30_vs_d7.tsv]

miRNA	logFC	AveExpr	t	P.Value	adj.P.Val	B
hsa.miR.17.3p	1.06553404298214	6.4356722719223	2.7839803693377	0.00791575036870204	0.972109193252181	-4.4169749286074
hsa.miR.1290	0.699096903519607	10.5176755187397	1.74800518912372	0.0875150109329796	0.972109193252181	-4.46768029306878
hsa.miR.30c.1.3p	0.462215752652811	6.95099073843501	2.09983845753473	0.0415753211450842	0.972109193252181	-4.48440566406699
hsa.miR.629.5p	0.854495974906393	7.02545630095247	2.0628895007768	0.0451213587405413	0.972109193252181	-4.49070975052902
hsa.miR.625.5p	0.964120024362294	6.77753690287422	2.06481033056128	0.0449307096785907	0.972109193252181	-4.49138375601092
hsa.miR.449a	1.66712116901755	5.90116176029623	2.15201206475755	0.0369847180745867	0.972109193252181	-4.50151231293518
hsa.miR.1303	-0.759764438369244	5.19557678161111	-2.04620935178459	0.0468067987227401	0.972109193252181	-4.51889330857207
hsa.miR.1246	0.649910074846694	10.5107335933955	1.49176291419922	0.142974683644215	0.972109193252181	-4.51995778475146
hsa.miR.223.5p	0.718130900036912	6.2982323150399	1.90741376248786	0.0630798761733013	0.972109193252181	-4.52332284513851
hsa.miR.135b.5p	0.965736937994406	6.01747543568115	1.90820773867089	0.0629744940122845	0.972109193252181	-4.52630003646377
hsa.miR.423.5p	0.191951549808433	13.7840672228467	1.33483476335132	0.18887136330033	0.972109193252181	-4.53046826409275
hsa.miR.3184.3p	0.191951549808433	13.7840672228467	1.33483476335132	0.18887136330033	0.972109193252181	-4.53046826409275
hsa.miR.223.3p	0.445244161008372	12.8844126666931	1.31888197520694	0.194106230183059	0.972109193252181	-4.53783269868191
hsa.miR.15a.5p	0.537697822562598	7.92732872108651	1.53108476677019	0.132985376258948	0.972109193252181	-4.54110236829051
hsa.miR.744.5p	0.200893479031832	9.39058744814697	1.35312980748638	0.183001278604578	0.972109193252181	-4.54955047182485
hsa.miR.25.3p	0.440628454678599	7.87881444334764	1.45244091851282	0.153550811345193	0.972109193252181	-4.5497127124797
hsa.miR.941	0.723866132155569	7.23953559118676	1.50845889671167	0.138662700034552	0.972109193252181	-4.55145504771537
hsa.miR.30e.3p	0.306505063503282	11.8093381657132	1.26766522998731	0.211657827551658	0.972109193252181	-4.55318018892549
hsa.miR.92a.3p	-0.724701914219836	6.7953005249156	-1.4615407688796	0.15105009438771	0.972109193252181	-4.56144333351712
hsa.miR.7.5p	0.369743609811481	7.97862548890379	1.31518963460508	0.1953334249106	0.972109193252181	-4.56475629298127
hsa.miR.3529.3p	0.369743609811481	7.97862548890379	1.31518963460508	0.1953334249106	0.972109193252181	-4.56475629298127
hsa.miR.4634	-0.726256586801012	6.23546179986571	-1.47590418507903	0.147168380443206	0.972109193252181	-4.56521405393788
hsa.miR.499a.5p	0.67945092917032	5.12298814000748	1.50032772382956	0.140749574312546	0.972109193252181	-4.56521789899388
hsa.miR.7704	0.910158038646134	6.33858659907428	1.43496554579171	0.158444408884266	0.972109193252181	-4.5663841403271
hsa.miR.95.3p	0.452817814777623	7.68647887234036	1.24218527140524	0.220820100356529	0.972109193252181	-4.57441529895661
hsa.miR.769.5p	-0.605608828521024	5.65229689129238	-1.35548974136469	0.182254375856241	0.972109193252181	-4.57444780969368
hsa.miR.660.5p	-0.527199408794027	6.08429818225116	-1.33081521375419	0.190180109709341	0.972109193252181	-4.57493986820318
hsa.miR.425.5p	0.515349569391061	6.87466008499769	1.25641621610031	0.215667182603478	0.972109193252181	-4.57708898696316
hsa.miR.30c.5p	-0.455994372960362	6.54016386770468	-1.22710565335892	0.226379393513708	0.972109193252181	-4.58141457662585
hsa.miR.193b.5p	0.406356699728807	6.31320994618907	1.20738197902689	0.233805820603826	0.972109193252181	-4.58274728748341
hsa.miR.1260a	-0.767057145136487	5.53400163906078	-1.21385153242238	0.231350432678985	0.972109193252181	-4.58356939352688
hsa.miR.195.5p	-0.532028531109781	4.99636070212249	-1.20471597370868	0.234823190847533	0.972109193252181	-4.58443762839898
hsa.miR.130b.3p	0.513993249265926	6.75106261718636	1.16261952409055	0.25131929138366	0.972109193252181	-4.58473334922844
hsa.miR.18a.5p	0.514412910434582	5.69186369005185	1.11096425617629	0.272683651049684	0.972109193252181	-4.5896499920063
hsa.miR.126.3p	-0.577216077055366	9.51425904426998	-1.05925449947438	0.295327339000166	0.972109193252181	-4.59181726376314
hsa.miR.4787.5p	0.597160730534469	6.87322974362535	1.00656772276578	0.319706152434516	0.972109193252181	-4.59571291815483
hsa.miR.320d	0.260363353062044	7.37778375273045	1.00687337975477	0.319560898153452	0.972109193252181	-4.5962170657303
hsa.miR.590.3p	0.483938089670352	6.22914689607411	0.972957717464261	0.335951013265492	0.972109193252181	-4.59755537842317
hsa.miR.628.3p	0.363882160209138	5.97528981752723	0.961349001727514	0.341687524166194	0.972109193252181	-4.59803271974009
hsa.miR.130a.3p	0.332488793485092	6.66949989799864	0.960064334906588	0.342326312947291	0.972109193252181	-4.59863782850414
hsa.miR.424.3p	0.452881938325201	5.42446128226984	0.942320450580568	0.35123005989807	0.972109193252181	-4.59865305509703
hsa.miR.27b.5p	0.390394390682851	6.31691908985052	0.949038881998855	0.347841087140478	0.972109193252181	-4.59910102258526
hsa.miR.382.5p	-0.591188323073924	5.92747983928613	-0.914160637756046	0.36566930147357	0.972109193252181	-4.60019988934229
hsa.miR.378c	0.362856984467123	5.58473322825431	0.902282636325596	0.371873282214709	0.972109193252181	-4.60058696385734
hsa.miR.2110	0.360967242402179	5.8127087312326	0.900195119354601	0.372970549181076	0.972109193252181	-4.60096972138499
hsa.miR.342.3p	0.313495030171018	5.9282607624538	0.89441185716273	0.376021243424658	0.972109193252181	-4.60143250355632
hsa.miR.22.5p	0.346562597455974	5.34177685905339	0.849271590398654	0.400377584986877	0.972109193252181	-4.60303538246135
hsa.miR.374a.3p	0.343590403598302	5.3508784668008	0.843672058556461	0.403465953710396	0.972109193252181	-4.60340212611996
hsa.miR.210.3p	-0.460551943061395	6.23170124565416	-0.838735156111773	0.406201066444782	0.972109193252181	-4.60416486386927
hsa.miR.664a.5p	0.410952008595983	6.61476656378339	0.868197768110057	0.390048299108703	0.972109193252181	-4.60425825475075
hsa.miR.3960	0.547324346306874	10.1018903325681	0.958420794053474	0.343144700008828	0.972109193252181	-4.6048970380421
hsa.miR.141.5p	-0.4066153571002	5.4195305807013	-0.774531987911744	0.442803785753348	0.972109193252181	-4.60635731583318
hsa.miR.92a.1.5p	-0.360256357000554	5.245452474956	-0.764934505379875	0.448438561758603	0.972109193252181	-4.60642800502613
hsa.miR.625.3p	0.394819262131954	5.65169070213836	0.766719480608816	0.447387406756031	0.972109193252181	-4.60692439784815
hsa.miR.106b.5p	0.198390957222792	7.2782482118958	0.815571564573503	0.419186279391617	0.972109193252181	-4.60919247131981
hsa.miR.574.3p	-0.342188582592008	5.99750949342341	-0.7151577319402	0.47833058063017	0.972109193252181	-4.60921292812644
hsa.miR.200b.3p	0.535793426797117	9.23854454762326	0.906706999197876	0.369554547940577	0.972109193252181	-4.60977945855888
hsa.miR.203b.5p	0.366396749869496	6.53247843982463	0.711863704437237	0.480347738726116	0.972109193252181	-4.610621648444
hsa.miR.32.3p	-0.186440007379639	7.36845687783245	-0.766023711724966	0.447796965965287	0.972109193252181	-4.61215052928909
hsa.miR.197.3p	0.315269075413134	6.27134945263396	0.644789907196026	0.522447700371585	0.972109193252181	-4.61227033480482
hsa.miR.224.5p	0.201548183679265	7.30548798331421	0.736995684689866	0.46507954789118	0.972109193252181	-4.61260148991611
hsa.miR.99a.5p	-0.276880899842034	7.51758114805313	-0.785046564326218	0.436678917323818	0.972109193252181	-4.61267462701116
hsa.miR.181a.2.3p	-0.229633748347198	5.35623059894043	-0.597395197130151	0.553339143420616	0.972109193252181	-4.61290673258617
hsa.miR.146a.5p	0.386905303868593	8.25560257154626	0.827925292962321	0.412229752922812	0.972109193252181	-4.61312584588825
hsa.miR.185.5p	0.244927244372388	10.2466473843839	0.891995702826378	0.377300482363527	0.972109193252181	-4.6137527201434
hsa.miR.1307.3p	0.240448112907739	6.04443413419366	0.597346652948637	0.553371253115986	0.972109193252181	-4.61433451179487
hsa.miR.6873.3p	0.351617409336414	5.69145950184681	0.518157573440204	0.606972596197979	0.972109193252181	-4.61453438513059
hsa.miR.6126	0.620137649795367	8.33610875769448	0.794291135824055	0.431335788335115	0.972109193252181	-4.61460255008818
hsa.miR.200a.5p	0.348194982110883	7.01914387789848	0.712064168395181	0.480224843999882	0.972109193252181	-4.61496157375476
hsa.miR.1537.3p	0.27842177131713	5.4635941473968	0.537320964088505	0.593782638564904	0.972109193252181	-4.61502220010636
hsa.miR.205.5p	0.488767228135718	8.21208079769224	0.790685545943262	0.43341504822695	0.972109193252181	-4.61531827934532
hsa.miR.128.3p	-0.295970555966712	5.7486415142673	-0.522464863139844	0.603996149380788	0.972109193252181	-4.61551687747053
hsa.miR.4492	0.360382321703935	6.74123214613372	0.604562174623477	0.548608916858735	0.972109193252181	-4.61551718230616
hsa.miR.141.3p	0.807234950225688	13.6311124346109	0.951003194190816	0.346854308923009	0.972109193252181	-4.61620183952045
hsa.miR.4516	-0.225003003152164	5.5656613719625	-0.464066977220995	0.644912645946223	0.972109193252181	-4.61625139081731
hsa.miR.126.5p	-0.362565877836501	6.62438622244113	-0.555299439982826	0.581533006772459	0.972109193252181	-4.616420496556
hsa.miR.29c.3p	0.306587666968692	10.5297232910112	0.881890263956335	0.382680867366504	0.972109193252181	-4.61657301132437
hsa.miR.146b.5p	0.232356640023901	6.03023491356149	0.53383003669603	0.596175279245883	0.972109193252181	-4.61661701159942
hsa.miR.8485	0.217730991098418	5.83084482379235	0.421274268806381	0.675628115172676	0.972109193252181	-4.61732554194089
hsa.miR.148a.3p	0.372575695873981	8.12386956687643	0.765807597725938	0.447924224735785	0.972109193252181	-4.61738939428909
hsa.miR.556.5p	-0.173570895818092	4.98985666408201	-0.399683576345909	0.691344367777523	0.972109193252181	-4.6175392087959
hsa.miR.30b.3p	-0.170401247665233	6.41006541530592	-0.521782409735824	0.604467289622781	0.972109193252181	-4.61871754928929
hsa.miR.182.5p	0.47005389625477	9.68158819382704	0.837984142202274	0.406618140253	0.972109193252181	-4.61878316231615
hsa.miR.3614.5p	-0.142153042635171	4.91300808076537	-0.300265360953354	0.765404327049473	0.972109193252181	-4.61878471733507
hsa.miR.125b.5p	-0.212046475462289	8.29558361761985	-0.743031111463872	0.461454899007336	0.972109193252181	-4.61913062299046
hsa.miR.193a.5p	0.236065509376804	8.74374250067067	0.796127293392919	0.430279222555255	0.972109193252181	-4.61930813337825
hsa.miR.486.5p	-0.474566361899302	7.09947856817397	-0.528732276684181	0.599677366566523	0.972109193252181	-4.61957981163303
hsa.miR.144.3p	-0.42084803293978	6.67585091667283	-0.456767501721184	0.650109750611601	0.972109193252181	-4.61982314238896
hsa.miR.598.3p	0.109205801637597	5.52213238399197	0.252387987217051	0.801929339946148	0.972109193252181	-4.6203827702002
hsa.miR.345.5p	-0.104781725023151	5.72055650028697	-0.30236298410011	0.763815684360805	0.972109193252181	-4.62069474216809
hsa.miR.361.5p	-0.208660604241331	8.39897618473678	-0.746229342207557	0.459540800027925	0.972109193252181	-4.62072872051903
hsa.miR.199b.5p	0.1150010885401	5.59993934048157	0.211322144432931	0.833622316666033	0.972109193252181	-4.62128368228892
hsa.miR.183.5p	0.177612956966446	6.31999022632561	0.416001787830403	0.679452902376228	0.972109193252181	-4.62132204502582
hsa.miR.339.3p	0.15071714244746	7.00289332861115	0.535191030874517	0.595241929185169	0.972109193252181	-4.62132782439601
hsa.miR.27a.5p	0.289902784584122	7.32650222304143	0.621673306980191	0.537399690300245	0.972109193252181	-4.62135835095104
hsa.miR.375.3p	0.817539723870437	13.4577691204438	0.920071220231148	0.362607204491506	0.972109193252181	-4.6215659416833
hsa.miR.7847.3p	0.195346392485481	6.44674870881415	0.410634209111618	0.683355465624324	0.972109193252181	-4.62173427605732
hsa.miR.423.3p	-0.0848580363298677	6.11615373441091	-0.220264644347034	0.82669500801082	0.972109193252181	-4.62227751560635
hsa.miR.503.5p	-0.0864551344548419	6.02583577373673	-0.269549633030307	0.788780639848025	0.972109193252181	-4.62234674345853
hsa.miR.203a.3p	0.380250340599352	7.57205543856908	0.58942581767503	0.558623132455063	0.972109193252181	-4.62254940187879
hsa.miR.652.3p	0.149814388514208	6.58606590727715	0.402771002949258	0.689088322315575	0.972109193252181	-4.62288344824697
hsa.miR.140.5p	-0.117240391613532	6.3179471525416	-0.335613495299199	0.738774838628381	0.972109193252181	-4.62294077317874
hsa.miR.30a.3p	0.294625977283905	11.1163606962202	0.853528028262057	0.398039849185858	0.972109193252181	-4.62317467855818
hsa.miR.187.3p	0.416553015078096	9.10873403308366	0.761268452608135	0.450602010507459	0.972109193252181	-4.6243733800114
hsa.miR.200a.3p	0.462135462362744	10.8500065160716	0.819807157019349	0.416793156405771	0.972109193252181	-4.6261601004368
hsa.miR.28.3p	-0.148868046948124	9.0396258464078	-0.707093017316483	0.483277643549002	0.972109193252181	-4.62738091835533
hsa.miR.338.3p	0.0995278538289828	6.78351357274578	0.260858482194142	0.795432003458026	0.972109193252181	-4.62749384071094
hsa.miR.532.5p	0.165043713660837	7.384790597794	0.365423989683141	0.716564939650335	0.972109193252181	-4.62835365773982
hsa.miR.107	0.154391514213432	8.035105805268	0.531495652339943	0.597777770889183	0.972109193252181	-4.62917787450252
hsa.miR.20a.5p	0.173590076236902	9.31279296595329	0.698562663087245	0.488541475315572	0.972109193252181	-4.62993118744838
hsa.miR.125a.3p	-0.0874185546478712	7.28362066886065	-0.334979389892894	0.739249808314979	0.972109193252181	-4.6301141132765
hsa.miR.17.5p	0.0606073182259381	7.05390101020964	0.218128598208821	0.828348450376306	0.972109193252181	-4.63016800397854
hsa.miR.30c.2.3p	0.0782894877311024	6.95394642921844	0.219085808268081	0.827607408059022	0.972109193252181	-4.63031457166513
hsa.miR.155.5p	-0.233551138413594	8.31990453505703	-0.505564135185223	0.615713618714298	0.972109193252181	-4.63125331225766
hsa.miR.424.5p	0.18683740133242	9.00490889975831	0.661062069677022	0.51205688759377	0.972109193252181	-4.63131191518851
hsa.miR.199a.3p	-0.171414357663431	7.73241344474749	-0.398783509378843	0.69200260035477	0.972109193252181	-4.63145702808493
hsa.miR.199b.3p	-0.171414357663431	7.73241344474749	-0.398783509378843	0.69200260035477	0.972109193252181	-4.63145702808493
hsa.miR.200c.3p	0.828983312363993	15.0508608201985	0.892869673483333	0.376837436273502	0.972109193252181	-4.63158465784359
hsa.miR.421	0.132727327142923	7.55972268095601	0.395523287152756	0.694388863084076	0.972109193252181	-4.63193746229343
hsa.miR.3065.5p	-0.158519411749435	7.73784385203353	-0.421989008178275	0.675110289166441	0.972109193252181	-4.63254860111231
hsa.miR.450a.5p	0.097038929138705	6.91921878507167	0.242328212528021	0.809664157116025	0.972109193252181	-4.63256871954682
hsa.miR.181a.5p	0.147340825676759	9.48483070908129	0.680589755101731	0.499735973051529	0.972109193252181	-4.6326444834282
hsa.miR.22.3p	-0.125218458508618	9.20047780827315	-0.636720401585037	0.527641885644849	0.972109193252181	-4.63433630668651
hsa.miR.200b.5p	0.0769480272211007	7.26513830944066	0.149033720434191	0.882215455244147	0.972109193252181	-4.63587371283095
hsa.miR.27b.3p	0.121999324819049	8.73217732462904	0.541698430320308	0.590788816172757	0.972109193252181	-4.63738520664816
hsa.miR.149.5p	0.0423509675591118	7.49542955057687	0.141618465986746	0.888034884646587	0.972109193252181	-4.63842216918187
hsa.miR.429	0.341618014279923	9.81292941156791	0.633039480161911	0.530020242406995	0.972109193252181	-4.63930344497687
hsa.miR.340.5p	0.122071036290924	9.07454201161696	0.523111134099355	0.603550145546753	0.972109193252181	-4.64148337975572
hsa.miR.30e.5p	0.146651414298194	10.4047346349874	0.638376802293486	0.526573473978551	0.972109193252181	-4.64258035320445
hsa.miR.30a.5p	0.223169218899288	10.8287180547243	0.661391696083011	0.511847558544787	0.972109193252181	-4.64394969826969
hsa.miR.15b.5p	0.136383606585909	9.29688696881824	0.496249279718997	0.622215588160452	0.972109193252181	-4.64411694150348
hsa.miR.93.5p	0.131526234456913	12.4279243732882	0.720811818719784	0.474879390628806	0.972109193252181	-4.64683164803371
hsa.miR.31.5p	-0.0822579796787828	9.2546176485432	-0.452383583617592	0.653239534753166	0.972109193252181	-4.64769900989456
hsa.miR.28.5p	0.0711623223801361	8.67230726226068	0.330359307723255	0.742713526951342	0.972109193252181	-4.64843031375685
hsa.miR.151a.3p	-0.075338725054964	8.6477104850351	-0.314044037156839	0.754987980338861	0.972109193252181	-4.64869205689779
hsa.miR.23b.3p	-0.0888161532898195	8.79928168219408	-0.312058641175261	0.756486103673577	0.972109193252181	-4.64893836008957
hsa.miR.34a.5p	0.0545634864114994	8.60020149573052	0.240657967273299	0.810950271998201	0.972109193252181	-4.64976525232535
hsa.miR.320c	0.0432079227021873	8.51745121256193	0.176857930413197	0.860440445652137	0.972109193252181	-4.64984789919178
hsa.miR.23a.3p	0.060951024918193	8.89887934696341	0.231214370037104	0.818231825362327	0.972109193252181	-4.65098086445785
hsa.miR.125a.5p	0.088894580451516	9.17217748957522	0.338122837796388	0.73689625638535	0.972109193252181	-4.65140249875183
hsa.miR.1268a	0.137210742878418	9.41093540805576	0.305097501038909	0.761746232710772	0.972109193252181	-4.65224388410219
hsa.miR.27a.3p	0.0679299756565417	9.28927041381257	0.311782502623737	0.756694545163311	0.972109193252181	-4.65301032459435
hsa.miR.3074.5p	0.0342426117279704	8.92704500228099	0.180056980429462	0.85794358277741	0.972109193252181	-4.65306213948248
hsa.miR.24.3p	0.0648061744200223	9.92748292757729	0.42006890678118	0.676501755242491	0.972109193252181	-4.65358180272746
hsa.miR.1268b	0.116840768555313	9.43450167591166	0.26139894569032	0.795017930586441	0.972109193252181	-4.65395241324416
hsa.miR.99b.5p	-0.03224125234415	9.22940704247303	-0.143029268555851	0.88692720725914	0.972109193252181	-4.65880643573827
hsa.miR.98.5p	-0.111261264206592	11.8022362404669	-0.543499752233342	0.589558952118819	0.972109193252181	-4.66194376225372
hsa.miR.29b.3p	-0.0581429150077106	10.1470899110105	-0.281217610468112	0.77987617945721	0.972109193252181	-4.66267186453269
hsa.miR.103a.3p	-0.0826818805314531	10.999944741652	-0.418283300525553	0.677796781534185	0.972109193252181	-4.6637050472814
hsa.miR.103b	-0.0826818805314531	10.999944741652	-0.418283300525553	0.677796781534185	0.972109193252181	-4.6637050472814
hsa.miR.30d.5p	0.0507381089222427	10.1934228274105	0.250988035841612	0.803004559496963	0.972109193252181	-4.66467262983078
hsa.miR.29a.3p	0.0711739705207908	10.8675776330641	0.37792940957683	0.707320015775084	0.972109193252181	-4.66483029129899
hsa.miR.3135b	0.0441794192406046	10.0991050769635	0.143267124583038	0.886740479453099	0.972109193252181	-4.66731414077043
hsa.miR.320a.3p	0.0753515461986503	11.6859951664517	0.374523828767587	0.709833319892708	0.972109193252181	-4.67288499611796
hsa.miR.142.5p	0.0469529816976948	11.4929510448242	0.145597755186789	0.884911174205796	0.972109193252181	-4.68165823308309
hsa.miR.143.3p	0.0762183455288969	12.5874424630644	0.338359233051022	0.736719366182384	0.972109193252181	-4.6851677498136
hsa.miR.26b.5p	-0.0237226182009014	11.8619483254097	-0.152731570703747	0.879315849272406	0.972109193252181	-4.68604124637432
hsa.let.7d.5p	-0.0481964711697564	12.7891564297153	-0.356056955554183	0.723518096870438	0.972109193252181	-4.68608920449125
hsa.miR.574.5p	0.0388935064394573	12.0678168825709	0.18889379494583	0.851054151229264	0.972109193252181	-4.68671986940738
hsa.miR.335.5p	-0.044418135995695	12.4432794605272	-0.227313587814699	0.821244333330083	0.972109193252181	-4.69024272206585
hsa.miR.191.5p	0.0681087391291673	13.1340854908068	0.288098594226535	0.774638820401346	0.972109193252181	-4.69247337276623
hsa.let.7b.5p	0.120347897266043	16.298933091072	0.544700549886374	0.588739778945317	0.972109193252181	-4.69505938008558
hsa.let.7e.5p	-0.0469024936793456	12.9015854946998	-0.185901280117266	0.853385912027451	0.972109193252181	-4.69717345625958
hsa.let.7i.5p	-0.0399543786049197	13.7534619006295	-0.302795223045529	0.763488454147657	0.972109193252181	-4.69731421426876
hsa.let.7g.5p	0.0632667125795319	15.7092303178158	0.460357982378549	0.647551166357101	0.972109193252181	-4.7002910989809
hsa.miR.151a.5p	-0.0458784846175817	13.729011961801	-0.222644952511104	0.824853427101917	0.972109193252181	-4.70270561117721
hsa.let.7f.5p	-0.0847710455349002	16.1693379577692	-0.444713826615164	0.658730344916836	0.972109193252181	-4.70579473191489
hsa.miR.142.3p	-0.0529448411828977	14.0075807655957	-0.178074845489248	0.859490470184507	0.972109193252181	-4.70603793762634
hsa.let.7c.5p	0.0616835926658812	14.6431527713002	0.254589904300551	0.800238963975517	0.972109193252181	-4.70854528128436
hsa.miR.1180.3p	0.0261873289756025	4.91705714023138	0.0698701119862104	0.944617093118651	0.974148918851202	-4.62129164235315
hsa.miR.1908.3p	0.0541100247609245	5.99456738365704	0.0717979740720195	0.943091611251954	0.974148918851202	-4.6222945823081
hsa.miR.374a.5p	-0.0454999472450304	6.07932777962685	-0.12059474008527	0.904567051225587	0.974148918851202	-4.62330639258136
hsa.miR.20b.5p	-0.0347499102006426	6.17433093858043	-0.0860661508940855	0.931808561030856	0.974148918851202	-4.6244465781017
hsa.miR.30b.5p	0.0463806737109911	6.48796140594239	0.112679935406099	0.910802434874837	0.974148918851202	-4.6266915945017
hsa.miR.181b.5p	0.0291232431027444	6.71669447683457	0.0915056126108034	0.927510722394735	0.974148918851202	-4.62764121340666
hsa.miR.138.5p	0.0265977696299275	6.68954928733783	0.0763748323848636	0.939470902844342	0.974148918851202	-4.62810562783044
hsa.miR.186.5p	-0.0218225730469399	7.72487848441413	-0.0808703960019302	0.935915765476314	0.974148918851202	-4.64050226723077
hsa.miR.221.3p	0.0418710031977554	8.32207347631353	0.130824335053487	0.896517115244464	0.974148918851202	-4.64720616879027
hsa.miR.320b	0.0159524473828316	9.57584034194259	0.0880879879427668	0.930210815750073	0.974148918851202	-4.66198347127255
hsa.miR.16.5p	0.0134666112455193	15.8824834255523	0.0658225019065592	0.947820569693062	0.974148918851202	-4.72493950813606
hsa.miR.378a.3p	-0.0105852198418646	8.36026964390537	-0.0541109416244317	0.957094399260791	0.978245656703018	-4.64858072984335
hsa.miR.21.5p	0.0088473581692039	10.7493289879989	0.0386114396972093	0.969376750677384	0.985355488325912	-4.67428631882149
hsa.miR.10400.5p	0.0091998342766022	7.86148873157021	0.0126172209867803	0.989990841307849	0.991379135590101	-4.63760942609966
hsa.miR.26a.5p	0.00158690095484815	16.307308493574	0.0108671060688142	0.991379135590101	0.991379135590101	-4.73060593158932
hsa.let.7a.5p	0.00502114410605259	18.0352079606116	0.0212833869584372	0.98311687431046	0.991379135590101	-4.74450536499995
