# Supplementary material for: Identification of Salivary Exosome-Derived miRNAs as Potential Biomarkers of Bone Remodeling During Orthodontic Tooth Movement
Source: Int J Mol Sci. 2025 Jan 30;26(3):1228. doi: 10.3390/ijms26031228 (PMC11818790; doi:10.3390/ijms26031228)
Supplement: Supplementary file 1 [file ijms-26-01228-s001.zip › Supplementary materials/Table S3/Tables Bioinformatic-Analysis_/output/d7_vs_d0.tsv]

miRNA	logFC	AveExpr	t	P.Value	adj.P.Val	B
hsa.miR.1290	-1.30203758692803	10.5176755187397	-3.41578150764969	0.00138842661081223	0.240387476148822	-1.27882609558396
hsa.miR.1246	-1.26431663126353	10.5107335933955	-3.04894868454508	0.00389817528889982	0.240387476148822	-2.02351184307892
hsa.miR.224.5p	-0.778783815343922	7.30548798331421	-3.07506703092013	0.00362883593051654	0.240387476148822	-2.31084500065896
hsa.miR.1268a	-1.09167620497406	9.41093540805576	-2.56930516891288	0.013696728084466	0.291956171552447	-2.94669736854836
hsa.miR.155.5p	-1.07493853261631	8.31990453505703	-2.5918492462677	0.0129450395083601	0.291956171552447	-2.94973910538885
hsa.miR.4634	-1.19880940418419	6.23546179986571	-2.7344738446708	0.009001656367936	0.291956171552447	-2.95136464171401
hsa.miR.1268b	-1.0707849651787	9.43450167591166	-2.53580519963028	0.0148875613334308	0.291956171552447	-3.0028435278112
hsa.miR.6873.3p	-1.74359292937704	5.69145950184681	-2.75373408100896	0.00856378646011987	0.291956171552447	-3.01064256943762
hsa.miR.107	-0.649458906252831	8.035105805268	-2.39003434674564	0.0212446226204598	0.291956171552447	-3.29126650527914
hsa.miR.15a.5p	-0.791641309008896	7.92732872108651	-2.37365790962141	0.0220939805499149	0.291956171552447	-3.32747872366773
hsa.miR.1303	0.914197073766515	5.19557678161111	2.51631735196556	0.0156229916536937	0.291956171552447	-3.34578862620551
hsa.miR.4787.5p	-1.32089203611217	6.87322974362535	-2.40541704589041	0.0204737228319654	0.291956171552447	-3.3703773720509
hsa.miR.8485	-1.19246069535282	5.83084482379235	-2.45624689564933	0.0181026580332832	0.291956171552447	-3.38562316332795
hsa.miR.181a.2.3p	0.924748822775786	5.35623059894043	2.44251059823641	0.0187175941856478	0.291956171552447	-3.43364239107331
hsa.miR.450a.5p	0.946605003459879	6.91921878507167	2.21850458687306	0.0317851962514415	0.392017420434445	-3.62702960050986
hsa.miR.3960	-1.18105727986538	10.1018903325681	-2.16182236690368	0.0361732370085121	0.418253052910921	-3.6012028515809
hsa.miR.195.5p	0.919461426778174	4.99636070212249	2.1242455231966	0.0393690385882104	0.428427772871701	-3.7979050306471
hsa.miR.6126	-1.46036429005492	8.33610875769448	-2.00971306715118	0.0506867006109166	0.493528400685241	-3.82488774194899
hsa.miR.556.5p	0.862942432798708	4.98985666408201	2.02277503984726	0.0492671731827848	0.493528400685241	-3.90521480714429
hsa.let.7e.5p	0.494642916857053	12.9015854946998	1.97306511806544	0.054860194294026	0.500453435014306	-3.92499566712822
hsa.miR.197.3p	-0.90790835902384	6.27134945263396	-1.9567775060026	0.0568082277583807	0.500453435014306	-3.94534176304397
hsa.miR.23a.3p	-0.48458162741221	8.89887934696341	-1.92009201870133	0.0614150366972408	0.515551094089522	-3.945714588054
hsa.miR.31.5p	0.336348596621443	9.2546176485432	1.85892070017655	0.0698082500499024	0.515551094089522	-4.02875932079924
hsa.miR.378c	-0.732648409771314	5.58473322825431	-1.88498491890753	0.0661196914568455	0.515551094089522	-4.03653125540589
hsa.miR.151a.3p	0.443958426333351	8.6477104850351	1.84092448760511	0.0724558294396084	0.515551094089522	-4.04525389561695
hsa.miR.1908.3p	-1.28903371180168	5.99456738365704	-1.84194198171262	0.0723038998456167	0.515551094089522	-4.06729740485774
hsa.miR.151a.5p	0.359078248417433	13.729011961801	1.76551993329108	0.0844914765334975	0.578923079951742	-4.25059642075702
hsa.miR.185.5p	-0.462429468761165	10.2466473843839	-1.73603762934384	0.0896324697276199	0.579566316715311	-4.20741866744017
hsa.miR.320a.3p	-0.337544745377267	11.6859951664517	-1.7292574428872	0.0908509361337515	0.579566316715311	-4.2539415225072
hsa.miR.3074.5p	-0.307500936257126	8.92704500228099	-1.67696851870212	0.100717820760092	0.601245367884997	-4.25497153869886
hsa.miR.532.5p	-0.693658696558056	7.384790597794	-1.64941993181248	0.106261890097824	0.601245367884997	-4.25510771129275
hsa.miR.10400.5p	-1.05274368450871	7.86148873157021	-1.60857319576032	0.114940602033432	0.601245367884997	-4.31082733349524
hsa.miR.7704	-0.982054093835083	6.33858659907428	-1.58265612800432	0.120740459079267	0.601245367884997	-4.31430194584656
hsa.miR.4492	-0.883989717526091	6.74123214613372	-1.57850439997145	0.121691214491664	0.601245367884997	-4.31939607961201
hsa.miR.423.3p	-0.565403245210693	6.11615373441091	-1.5457690474845	0.129401464619649	0.601245367884997	-4.34688712495662
hsa.miR.7.5p	-0.429801976316101	7.97862548890379	-1.56082976971631	0.125806717933986	0.601245367884997	-4.35873227019733
hsa.miR.3529.3p	-0.429801976316101	7.97862548890379	-1.56082976971631	0.125806717933986	0.601245367884997	-4.35873227019733
hsa.miR.28.5p	0.341935322701877	8.67230726226068	1.5769745983846	0.122043066173389	0.601245367884997	-4.35944673607046
hsa.miR.335.5p	0.297754082243545	12.4432794605272	1.54329829821352	0.129998998461621	0.601245367884997	-4.51450977764056
hsa.let.7f.5p	0.29891922371643	16.1693379577692	1.59445321833984	0.118071693056615	0.601245367884997	-4.54308645576207
hsa.miR.30b.3p	0.495927541746211	6.41006541530592	1.52803177535755	0.133740397517979	0.603462769288442	-4.36302084788902
hsa.miR.374a.3p	0.60162351128294	5.3508784668008	1.49037915903755	0.143336785740085	0.631364413378947	-4.39205667029973
hsa.miR.126.5p	-0.836613939474314	6.62438622244113	-1.39876616919331	0.168969091462169	0.724236980974763	-4.48080813298113
hsa.miR.424.3p	-0.636178277322371	5.42446128226984	-1.3580931418368	0.181433133729826	0.724236980974763	-4.49438564015708
hsa.miR.1537.3p	0.695089080113988	5.4635941473968	1.35000037034751	0.183995341112507	0.724236980974763	-4.5007998083254
hsa.miR.203b.5p	-0.664710678261685	6.53247843982463	-1.35685546769646	0.181823202755976	0.724236980974763	-4.50949008584905
hsa.miR.99b.5p	0.305543783454588	9.22940704247303	1.36388077591574	0.179617610057085	0.724236980974763	-4.60565181284314
hsa.miR.26a.5p	0.191485587104793	16.307308493574	1.33488528283455	0.188854958226361	0.727878484830765	-4.87062591514826
hsa.miR.629.5p	-0.538397983057683	7.02545630095247	-1.29797311511284	0.20113334478747	0.751183674086914	-4.56527263569974
hsa.miR.4516	-0.530602595313225	5.5656613719625	-1.1376771753986	0.261479743723504	0.751183674086914	-4.65032069334002
hsa.miR.25.3p	-0.370801722300447	7.87881444334764	-1.24799339447768	0.218706093251555	0.751183674086914	-4.65152053336718
hsa.miR.941	-0.555838427468039	7.23953559118676	-1.18346458467822	0.243049040848367	0.751183674086914	-4.66797075547436
hsa.miR.1180.3p	0.402004723242384	4.91705714023138	1.09327160421941	0.28028893480264	0.751183674086914	-4.67000376993884
hsa.miR.99a.5p	0.412169889123272	7.51758114805313	1.18336884799854	0.243086566456544	0.751183674086914	-4.68677556791327
hsa.miR.17.3p	-0.425134607397844	6.4356722719223	-1.09614418864235	0.279044098157852	0.751183674086914	-4.68801279336548
hsa.miR.374a.5p	-0.395163160570964	6.07932777962685	-1.09500451514174	0.279537510173541	0.751183674086914	-4.68821108154237
hsa.miR.486.5p	-0.921346893821222	7.09947856817397	-1.1442331594257	0.258781063006932	0.751183674086914	-4.70382161585094
hsa.miR.499a.5p	-0.453863207202232	5.12298814000748	-1.02203957649351	0.312409713604671	0.751183674086914	-4.71197547735354
hsa.miR.149.5p	0.342692653458596	7.49542955057687	1.12903495758633	0.265067866966118	0.751183674086914	-4.72142331009641
hsa.miR.3614.5p	-0.458587064798152	4.91300808076537	-0.995127789835084	0.325174774832016	0.751183674086914	-4.72726912240241
hsa.miR.30c.5p	-0.368779476832614	6.54016386770468	-1.0632216761223	0.293545233732109	0.751183674086914	-4.72912538342839
hsa.miR.382.5p	-0.614826527909045	5.92747983928613	-1.01267551618347	0.316812080984758	0.751183674086914	-4.73963064363221
hsa.miR.141.5p	0.504139361062305	5.4195305807013	0.982379419755331	0.331342647549532	0.751183674086914	-4.74147204877198
hsa.miR.140.5p	0.344779591477316	6.3179471525416	0.999858950175608	0.322905549264596	0.751183674086914	-4.75198055191838
hsa.miR.345.5p	0.327798729355347	5.72055650028697	0.961829799944892	0.341448654766	0.751183674086914	-4.75561947203691
hsa.miR.135b.5p	-0.482785642517701	6.01747543568115	-0.954427633466085	0.345138444850744	0.751183674086914	-4.76160653157789
hsa.miR.223.5p	-0.358300066666907	6.2982323150399	-0.956546058790106	0.34407978635579	0.751183674086914	-4.77049181177508
hsa.miR.205.5p	-0.654866635789909	8.21208079769224	-1.10780628379961	0.274030307500704	0.751183674086914	-4.79376605724138
hsa.miR.24.3p	-0.178986928175933	9.92748292757729	-1.19264226661658	0.239471233585682	0.751183674086914	-4.80125501078481
hsa.miR.361.5p	0.304434213126475	8.39897618473678	1.10779791425053	0.274033882770553	0.751183674086914	-4.80149949710978
hsa.miR.27a.3p	-0.243999346787344	9.28927041381257	-1.15415973921759	0.254733033221758	0.751183674086914	-4.80990348826424
hsa.miR.203a.3p	-0.618843111322406	7.57205543856908	-1.01409018796322	0.316144307538473	0.751183674086914	-4.81992539843573
hsa.miR.125b.5p	-0.282516486483731	8.29558361761985	-1.05077383702095	0.299162063923553	0.751183674086914	-4.84879512842399
hsa.miR.15b.5p	-0.291663159753149	9.29688696881824	-1.09060001934909	0.2814501669066	0.751183674086914	-4.86337665778373
hsa.miR.199a.3p	-0.387255492279651	7.73241344474749	-0.97009474620033	0.337359774195206	0.751183674086914	-4.86821186438441
hsa.miR.199b.3p	-0.387255492279651	7.73241344474749	-0.97009474620033	0.337359774195206	0.751183674086914	-4.86821186438441
hsa.miR.193a.5p	0.294895927807973	8.74374250067067	0.980273218756894	0.332369149984262	0.751183674086914	-4.91053953860209
hsa.miR.22.3p	0.18592326856491	9.20047780827315	0.963763737155939	0.340488956594997	0.751183674086914	-4.95674457722788
hsa.miR.30a.5p	0.347366896737542	10.8287180547243	1.02622222229047	0.310456844010505	0.751183674086914	-4.97908131190317
hsa.let.7a.5p	0.295373703931212	18.0352079606116	1.27414714110793	0.209373011494769	0.751183674086914	-4.97913013305962
hsa.miR.191.5p	-0.263123209653576	13.1340854908068	-1.14285509503709	0.25934666025577	0.751183674086914	-4.98248391297585
hsa.let.7d.5p	0.146378523416674	12.7891564297153	1.10132799080736	0.276807550591532	0.751183674086914	-5.00728504330952
hsa.miR.30a.3p	0.341666069987765	11.1163606962202	0.98462164141905	0.330252186028196	0.751183674086914	-5.02591541957299
hsa.miR.26b.5p	0.154639634153673	11.8619483254097	1.01303389328058	0.316642824255988	0.751183674086914	-5.04567615939914
hsa.let.7b.5p	0.212801716105318	16.298933091072	0.977030165516947	0.333953873830359	0.751183674086914	-5.22858074668414
hsa.miR.16.5p	-0.187988095431068	15.8824834255523	-0.942972505295639	0.350900198828014	0.754843450967239	-5.24800193120525
hsa.let.7c.5p	0.219090674446413	14.6431527713002	0.918151063106659	0.363600153905923	0.773172741064318	-5.22576621088519
hsa.miR.144.3p	-0.752592623108623	6.67585091667283	-0.88249076480807	0.382359792132148	0.779148552224617	-4.84413914904248
hsa.miR.146a.5p	-0.406435522157041	8.25560257154626	-0.893891550959058	0.376296486524216	0.779148552224617	-4.94878801258908
hsa.miR.30e.5p	0.200851273889663	10.4047346349874	0.880813804716601	0.383256855418595	0.779148552224617	-5.07143637633344
hsa.let.7g.5p	0.121951064259063	15.7092303178158	0.903138869644564	0.371423817677059	0.779148552224617	-5.27214900608404
hsa.miR.449a	-0.668186795772759	5.90116176029623	-0.844970940885177	0.402748255349892	0.784299234102422	-4.81138483688602
hsa.miR.200b.5p	0.450031138994339	7.26513830944066	0.851142664706509	0.399348896986352	0.784299234102422	-4.88495529376602
hsa.miR.3135b	0.262765047985697	10.0991050769635	0.859200678263714	0.394937556559755	0.784299234102422	-5.07128352173759
hsa.miR.29a.3p	-0.156597232575523	10.8675776330641	-0.853330089417474	0.398148372830831	0.784299234102422	-5.11988021585735
hsa.miR.210.3p	-0.402524907096014	6.23170124565416	-0.783112291979601	0.437801849657404	0.843680647777288	-4.87411077899802
hsa.miR.1260a	0.472417634480298	5.53400163906078	0.76807288711587	0.446591365611327	0.845574940770256	-4.85154475943826
hsa.miR.27b.5p	0.319056480316867	6.31691908985052	0.765804269309912	0.44792618484046	0.845574940770256	-4.86830630721913
hsa.miR.106b.5p	-0.179401877844635	7.2782482118958	-0.75062946512192	0.456914917922764	0.853830907229408	-4.94562706006352
hsa.miR.30c.2.3p	0.261952114519288	6.95394642921844	0.732810498753171	0.467602601621362	0.86506481299952	-4.92608931221697
hsa.miR.181b.5p	-0.219289685518062	6.71669447683457	-0.716988827619922	0.477211350259381	0.874099997999856	-4.92248438745883
hsa.miR.183.5p	0.29730681194529	6.31999022632561	0.696985064795541	0.489518458013682	0.877217560280813	-4.90276371543584
hsa.miR.200a.5p	0.349682215063321	7.01914387789848	0.691154732556349	0.493138520374079	0.877217560280813	-4.94327433841716
hsa.let.7i.5p	-0.0906570590454194	13.7534619006295	-0.704175184154689	0.485074559849326	0.877217560280813	-5.34951003429422
hsa.miR.146b.5p	0.295904916092992	6.03023491356149	0.679988110275059	0.500113132800629	0.881151710172537	-4.89592716351672
hsa.miR.598.3p	-0.270928317311181	5.52213238399197	-0.642708439946816	0.523784894442351	0.888048155584273	-4.89751296588186
hsa.miR.95.3p	-0.236553824122817	7.68647887234036	-0.655555272269732	0.515560799766049	0.888048155584273	-5.02419003022964
hsa.miR.148a.3p	-0.303620681582081	8.12386956687643	-0.636121248275897	0.528028633050108	0.888048155584273	-5.07852717291006
hsa.miR.125a.5p	-0.16920551320413	9.17217748957522	-0.658318021225024	0.51380128598433	0.888048155584273	-5.14490998265341
hsa.miR.98.5p	0.128747394430714	11.8022362404669	0.641259818493711	0.52471660102795	0.888048155584273	-5.29874920589517
hsa.miR.2110	-0.24537819291776	5.8127087312326	-0.622828256912151	0.536647411608873	0.888174780726086	-4.9107028183514
hsa.miR.503.5p	0.194056565432467	6.02583577373673	0.616597015142035	0.54071263002591	0.888174780726086	-4.92448485097563
hsa.miR.221.3p	-0.187712618226568	8.32207347631353	-0.606539224099115	0.547307702717697	0.888174780726086	-5.11431621986612
hsa.miR.30d.5p	0.121896996238775	10.1934228274105	0.612588458095754	0.543336179231394	0.888174780726086	-5.22212863114738
hsa.miR.187.3p	0.315612441344491	9.10873403308366	0.56699325449873	0.573631598581063	0.922798658586927	-5.17004258254577
hsa.miR.574.3p	-0.247496473678672	5.99750949342341	-0.540875898276599	0.591350811093789	0.943102586658199	-4.95469987155354
hsa.miR.32.3p	-0.120171933789376	7.36845687783245	-0.519593225721142	0.605979770685158	0.958173141681661	-5.06341600403703
hsa.miR.22.5p	0.195252944805148	5.34177685905339	0.485459117056976	0.629785634882976	0.958730354714697	-4.9430841719756
hsa.miR.664a.5p	0.243237284752351	6.61476656378339	0.506440374450747	0.615103576979962	0.958730354714697	-4.98592123480165
hsa.miR.130a.3p	-0.15962450922173	6.66949989799864	-0.466601611055194	0.643112202436504	0.958730354714697	-5.00393782501077
hsa.miR.652.3p	0.165895227145299	6.58606590727715	0.449276946729977	0.655461270068436	0.958730354714697	-5.0049805986218
hsa.miR.30c.1.3p	0.100797939187681	6.95099073843501	0.447311488005966	0.656868516040539	0.958730354714697	-5.02460378864815
hsa.miR.186.5p	0.117877311039196	7.72487848441413	0.445515628900391	0.658155432696035	0.958730354714697	-5.11563505653027
hsa.miR.34a.5p	0.111579911723091	8.60020149573052	0.496083104038855	0.622331861845509	0.958730354714697	-5.17400852575344
hsa.miR.20a.5p	-0.114621146967037	9.31279296595329	-0.469832969693319	0.640819991970285	0.958730354714697	-5.23391737103443
hsa.miR.429	0.249406406758069	9.81292941156791	0.462066057980586	0.646335496376399	0.958730354714697	-5.25923378506065
hsa.miR.223.3p	-0.16573830570324	12.8844126666931	-0.497562609350251	0.621296990313394	0.958730354714697	-5.41663974141128
hsa.miR.92a.1.5p	0.13986887957651	5.245452474956	0.304668491830195	0.762070785903833	0.962992311122798	-4.98625385343357
hsa.miR.128.3p	0.199743818752347	5.7486415142673	0.361218248921344	0.719683899143491	0.962992311122798	-4.98792049560365
hsa.miR.193b.5p	-0.139885766371763	6.31320994618907	-0.418919506822116	0.677335254213923	0.962992311122798	-4.99384681696905
hsa.miR.769.5p	-0.115616584323888	5.65229689129238	-0.269400891398392	0.78889433992765	0.962992311122798	-5.00743512683563
hsa.miR.1307.3p	0.0990712672571901	6.04443413419366	0.247356591957929	0.805795450250243	0.962992311122798	-5.01465633927871
hsa.miR.628.3p	-0.0825294228445292	5.97528981752723	-0.220247524204046	0.826708256995293	0.962992311122798	-5.01592301035275
hsa.miR.20b.5p	-0.125474662902697	6.17433093858043	-0.321625777387957	0.749275830453079	0.962992311122798	-5.01775846156588
hsa.miR.30b.5p	0.150742670769504	6.48796140594239	0.371701866466608	0.711918395250101	0.962992311122798	-5.01927288813681
hsa.miR.590.3p	-0.125830203555915	6.22914689607411	-0.254668145890318	0.800178916935074	0.962992311122798	-5.02266226799695
hsa.miR.660.5p	0.0850342032310216	6.08429818225116	0.223880688706008	0.823897763490783	0.962992311122798	-5.03413767421616
hsa.miR.7847.3p	0.12498492872109	6.44674870881415	0.264590943085957	0.792573623124733	0.962992311122798	-5.03536846503514
hsa.miR.339.3p	-0.117431753837717	7.00289332861115	-0.424035866193151	0.673628229126397	0.962992311122798	-5.04675963890955
hsa.miR.338.3p	0.113501891852299	6.78351357274578	0.300773050381365	0.76501973260329	0.962992311122798	-5.05690525948763
hsa.miR.425.5p	-0.116528253093446	6.87466008499769	-0.281844853933324	0.779398329774874	0.962992311122798	-5.05730408289767
hsa.miR.17.5p	-0.0944314540729856	7.05390101020964	-0.347522493698739	0.729873877676501	0.962992311122798	-5.07226384362084
hsa.miR.27a.5p	0.177509678364403	7.32650222304143	0.371108414800156	0.712357165883944	0.962992311122798	-5.08029623550582
hsa.miR.320d	-0.0890884611004656	7.37778375273045	-0.346548364861186	0.730600562830702	0.962992311122798	-5.10102021214624
hsa.miR.421	-0.0754881696027914	7.55972268095601	-0.228091415252048	0.820643411021397	0.962992311122798	-5.14586729135395
hsa.miR.3065.5p	0.11451027431703	7.73784385203353	0.315725260876135	0.753720121766915	0.962992311122798	-5.15787909232928
hsa.miR.378a.3p	-0.0581971289015151	8.36026964390537	-0.30694849740538	0.76034641845684	0.962992311122798	-5.21881694590046
hsa.miR.27b.3p	-0.0733390544161647	8.73217732462904	-0.331546573999634	0.741822904274792	0.962992311122798	-5.23855405460506
hsa.miR.744.5p	0.060876406683807	9.39058744814697	0.413623283511504	0.681181134082341	0.962992311122798	-5.25454218392667
hsa.miR.182.5p	0.119150759515401	9.68158819382704	0.212307667152038	0.832858215025123	0.962992311122798	-5.31735596827435
hsa.miR.29b.3p	0.0632892134036513	10.1470899110105	0.313092016597611	0.755706229370296	0.962992311122798	-5.33319115620968
hsa.miR.200a.3p	0.180378382091153	10.8500065160716	0.318784374657508	0.751414920944955	0.962992311122798	-5.36357195182139
hsa.miR.21.5p	-0.0728644119607331	10.7493289879989	-0.326437224046155	0.745658189169575	0.962992311122798	-5.36701281248227
hsa.miR.103a.3p	-0.0506383435073001	10.999944741652	-0.2632686394132	0.793585937502341	0.962992311122798	-5.39817338056644
hsa.miR.103b	-0.0506383435073001	10.999944741652	-0.2632686394132	0.793585937502341	0.962992311122798	-5.39817338056644
hsa.miR.93.5p	-0.0719110733116359	12.4279243732882	-0.401833567100145	0.689773024517344	0.962992311122798	-5.43525689387095
hsa.miR.30e.3p	0.0527291360051727	11.8093381657132	0.219779516786637	0.827070459652632	0.962992311122798	-5.44606353280047
hsa.miR.574.5p	-0.0550880494464945	12.0678168825709	-0.27342619766713	0.785818991091984	0.962992311122798	-5.45480895388705
hsa.miR.375.3p	0.215995976621357	13.4577691204438	0.242086205963834	0.809850473086525	0.962992311122798	-5.51519902601956
hsa.miR.200c.3p	0.201699156361444	15.0508608201985	0.217318381432681	0.828975818648475	0.962992311122798	-5.58075443091838
hsa.miR.320b	-0.0320430308685662	9.57584034194259	-0.180803965518054	0.857360770636417	0.9851661029052	-5.32514162919192
hsa.miR.625.3p	0.0701059844630896	5.65169070213836	0.137396848241055	0.891350788249081	0.996811920499979	-5.01216950918326
hsa.miR.18a.5p	-0.0478753261961504	5.69186369005185	-0.103946253280032	0.91768952785885	0.996811920499979	-5.01385451509205
hsa.miR.199b.5p	-0.0354409071835473	5.59993934048157	-0.0664754873272254	0.947303704629158	0.996811920499979	-5.01706863839982
hsa.miR.342.3p	-0.0331389527445385	5.9282607624538	-0.0954911454105554	0.924363046279439	0.996811920499979	-5.02509318582501
hsa.miR.625.5p	-0.0204918595789465	6.77753690287422	-0.0418769633922437	0.966788308126761	0.996811920499979	-5.06555525613879
hsa.miR.130b.3p	0.008653500367231	6.75106261718636	0.0192291934656369	0.984746154503112	0.996811920499979	-5.0708471441999
hsa.miR.138.5p	-0.017148947011747	6.68954928733783	-0.0504577499523431	0.959988479983012	0.996811920499979	-5.07882209120745
hsa.miR.92a.3p	0.0280369420701216	6.7953005249156	0.0609387955601647	0.95168693113082	0.996811920499979	-5.10917093693002
hsa.miR.125a.3p	-0.00393431671213662	7.28362066886065	-0.0155766810548917	0.987643296819695	0.996811920499979	-5.14152373765044
hsa.miR.320c	-0.0039366587742542	8.51745121256193	-0.0163703972599926	0.987013712055714	0.996811920499979	-5.26250276856562
hsa.miR.23b.3p	0.0310214384234531	8.79928168219408	0.111435020751871	0.911783722370862	0.996811920499979	-5.28259566467675
hsa.miR.424.5p	-0.0225467606921725	9.00490889975831	-0.0809345140395613	0.935865069667696	0.996811920499979	-5.29640819427438
hsa.miR.28.3p	-0.0277183610997653	9.0396258464078	-0.135450277644806	0.892880404038494	0.996811920499979	-5.29947011580421
hsa.miR.340.5p	0.0177813879287729	9.07454201161696	0.0772915209039692	0.938745872519259	0.996811920499979	-5.30135973006876
hsa.miR.200b.3p	-0.0696758663684083	9.23854454762326	-0.117997981463422	0.906612159313533	0.996811920499979	-5.30267409355299
hsa.miR.181a.5p	0.0269319976818192	9.48483070908129	0.126145073963555	0.900198033120191	0.996811920499979	-5.32304231011537
hsa.miR.126.3p	-0.062346505119109	9.51425904426998	-0.119703043469748	0.905269244361564	0.996811920499979	-5.33798698528101
hsa.miR.29c.3p	-0.0248788225611012	10.5297232910112	-0.072313116190261	0.942684025078492	0.996811920499979	-5.38857137494714
hsa.miR.142.5p	-0.00343489502663097	11.4929510448242	-0.0108778995265686	0.991370573496135	0.996811920499979	-5.45406245768223
hsa.miR.143.3p	-0.00498673700977825	12.5874424630644	-0.0225635931739552	0.982101517264644	0.996811920499979	-5.51217917857526
hsa.miR.141.3p	0.114260246182363	13.6311124346109	0.134541592422405	0.893594590735657	0.996811920499979	-5.54117570151877
hsa.miR.142.3p	0.0457744511714946	14.0075807655957	0.15727821123936	0.875752977387244	0.996811920499979	-5.56296490163778
hsa.miR.423.5p	0.000568354147945982	13.7840672228467	0.00401869166199394	0.996811920499979	0.996811920499979	-5.562974655602
hsa.miR.3184.3p	0.000568354147945982	13.7840672228467	0.00401869166199394	0.996811920499979	0.996811920499979	-5.562974655602
